# Supplementary material for: Impact of Heat Stress on Gene Expression in the Hypothalamic–Pituitary–Ovarian Axis of Hu Sheep
Source: Animals (Basel). 2025 Jul 25;15(15):2189. doi: 10.3390/ani15152189 (PMC12345516; doi:10.3390/ani15152189)
Supplement: Supplementary file 1 [file animals-15-02189-s001.zip › Supplementary Table S2.xlsx]

## Sheet: Sheet1
Supplementary Table S2. Differentially expressed genes between CH and HSH groups.
id	log2FoldChange	pval	Regulation
LOC105602911	-3.22196	1.08e-07	Down Regulation
LOC101112122	-2.95318	3.97e-06	Down Regulation
GJB7	-7.52065	7.99e-06	Down Regulation
LOC101105348	-1.7129	2.09e-05	Down Regulation
IFI6	-2.87717	2.22e-05	Down Regulation
LOC101102194	-2.8632	3.28e-05	Down Regulation
LOC101120890	-2.73325	3.62e-05	Down Regulation
MX2	-2.87754	4.42e-05	Down Regulation
PAX7	10.8994	7.1e-05	Up Regulation
SAMSN1	-2.91864	0.000100676	Down Regulation
NRK	-1.71253	0.000134787	Down Regulation
CXCL13	-8.42788	0.000201419	Down Regulation
LOC101109915	-3.51367	0.000225902	Down Regulation
LOC114108665	-4.83066	0.000277174	Down Regulation
EGR2	-2.78425	0.000278483	Down Regulation
NR5A1	-5.59711	0.000291785	Down Regulation
LOC101117112	-2.13332	0.000299248	Down Regulation
COL9A3	-1.53281	0.000325263	Down Regulation
COL23A1	-3.27998	0.000333531	Down Regulation
CA5A	-4.14508	0.000369011	Down Regulation
GABRR2	6.68956	0.000377741	Up Regulation
LOC101116085	-1.47768	0.000401457	Down Regulation
LOC101107809	-5.38359	0.000451528	Down Regulation
POU4F2	8.95482	0.000501122	Up Regulation
DMBX1	7.71278	0.000629048	Up Regulation
SHOX	8.74948	0.000653763	Up Regulation
LOC101112936	-1.88133	0.000755865	Down Regulation
C1QC	-1.65228	0.0008252	Down Regulation
LOC121817949	3.04827	0.000840924	Up Regulation
RNF213	-1.42937	0.000855942	Down Regulation
IFI44L	-2.21954	0.000867392	Down Regulation
POMC	-2.73874	0.000873585	Down Regulation
KIT	1.91046	0.000883747	Up Regulation
EFEMP1	-1.30748	0.000888876	Down Regulation
LOC443269	-3.59765	0.000928623	Down Regulation
COL22A1	-1.72779	0.00103028	Down Regulation
ISG15	-3.15858	0.00108735	Down Regulation
BARHL1	8.32492	0.00110912	Up Regulation
CXCL9	-3.38294	0.00121554	Down Regulation
OLFM3	1.37596	0.00125411	Up Regulation
NKX2-4	-6.36986	0.00134044	Down Regulation
CLEC7A	-2.46439	0.00134198	Down Regulation
TFAP2B	6.9879	0.0013842	Up Regulation
RELN	1.59254	0.00140481	Up Regulation
SPTB	1.46789	0.00140868	Up Regulation
SHOX2	5.70923	0.00140883	Up Regulation
RSAD2	-2.74126	0.0014861	Down Regulation
LOC101114861	3.48108	0.00149514	Up Regulation
PLSCR1	-1.90465	0.00153001	Down Regulation
CNPY1	5.64871	0.00173854	Up Regulation
CXCL10	-2.96685	0.00176638	Down Regulation
P2RY12	-1.15019	0.00179424	Down Regulation
GHRH	-4.92124	0.00185058	Down Regulation
POU4F1	7.86351	0.00198502	Up Regulation
DRAM1	-1.54042	0.0020205	Down Regulation
IFI44	-1.72353	0.00208066	Down Regulation
LOC121818707	5.37816	0.00225458	Up Regulation
PMCH	-5.0685	0.00226121	Down Regulation
TLR2	-1.30062	0.00227561	Down Regulation
ARHGEF33	2.4143	0.0023409	Up Regulation
IFI30	-2.42114	0.00238385	Down Regulation
LOC101102085	-1.91078	0.00244996	Down Regulation
LOC114108841	3.34849	0.00248754	Up Regulation
RASAL1	-1.63887	0.00251509	Down Regulation
RASAL3	-1.56884	0.00255853	Down Regulation
LOC114108604	-1.43965	0.00260348	Down Regulation
DMP1	-2.24816	0.00260382	Down Regulation
GAD2	1.48216	0.00265456	Up Regulation
IFIH1	-1.77891	0.00278687	Down Regulation
GATA3	3.64656	0.00289764	Up Regulation
VGLL2	-3.62922	0.00290184	Down Regulation
CPNE9	1.2879	0.00292847	Up Regulation
SYN3	1.42998	0.00297201	Up Regulation
GALNT14	1.97576	0.00302361	Up Regulation
SYT2	1.99332	0.00307886	Up Regulation
PVALB	3.82007	0.0030939	Up Regulation
LOC105601985	-1.69476	0.00316419	Down Regulation
COL4A5	-1.51597	0.00328251	Down Regulation
KCTD8	2.50303	0.00331492	Up Regulation
LOC121816523	-3.95027	0.00332476	Down Regulation
SLC26A5	2.15011	0.00332697	Up Regulation
RUNX3	-2.53191	0.00334931	Down Regulation
LOC101108705	0.971547	0.0033568	Nodiff
LOC105609073	-5.24786	0.00335933	Down Regulation
GIMAP8	2.52787	0.0033757	Up Regulation
SP140	-1.32387	0.00339548	Down Regulation
CAPN6	-2.39058	0.00340142	Down Regulation
SP110	-1.78074	0.00344974	Down Regulation
RPH3A	1.44535	0.00366517	Up Regulation
ZBP1	-3.97654	0.00381655	Down Regulation
LOC114108618	-2.1533	0.00384299	Down Regulation
ACTA2	-1.39576	0.00390822	Down Regulation
CFAP77	-2.64351	0.00401212	Down Regulation
FAM240A	-3.61014	0.00410544	Down Regulation
PI16	-2.08177	0.00435015	Down Regulation
TNFSF18	-5.38932	0.00439012	Down Regulation
SLC38A11	3.78754	0.00446186	Up Regulation
IDO1	-4.78461	0.00449029	Down Regulation
SCIN	-2.92434	0.00450705	Down Regulation
ARHGAP30	-1.29275	0.00453444	Down Regulation
FCGR1A	-1.6433	0.00457505	Down Regulation
MX1	-1.56878	0.00465185	Down Regulation
GMFG	-1.80267	0.00466776	Down Regulation
LOC101107119	-3.81891	0.00470369	Down Regulation
PDE7A	-1.15019	0.00471805	Down Regulation
DUSP4	1.79436	0.00481391	Up Regulation
LOC101109747	-1.88913	0.0049576	Down Regulation
EPSTI1	-1.79381	0.00496879	Down Regulation
IL20RA	-2.36608	0.00497004	Down Regulation
TRPM8	2.02372	0.00502971	Up Regulation
LOC101107675	4.03378	0.00511508	Up Regulation
C1QA	-1.21387	0.00516718	Down Regulation
BMX	-2.74504	0.00517896	Down Regulation
LOC101120997	-3.46847	0.00522614	Down Regulation
MYH11	-1.73959	0.00523756	Down Regulation
LOC114118416	-1.51306	0.0052693	Down Regulation
C1QB	-1.27232	0.0055076	Down Regulation
LOC101104401	-2.16862	0.00555687	Down Regulation
PAX3	6.11038	0.00561935	Up Regulation
CRHBP	-1.25357	0.00562464	Down Regulation
LOC101121563	-1.5895	0.0056372	Down Regulation
CCN4	2.73619	0.00577417	Up Regulation
LOC101102142	-5.13634	0.0058616	Down Regulation
SCRT1	2.12236	0.00607518	Up Regulation
NR4A3	-1.85614	0.00619555	Down Regulation
LOC121820153	-5.39606	0.006205	Down Regulation
IGF2	-1.44014	0.00622871	Down Regulation
ALKAL1	-5.43461	0.00627515	Down Regulation
LOC114115721	1.01011	0.00628845	Up Regulation
LOC101117810	6.11777	0.00633504	Up Regulation
EN2	6.02831	0.0063434	Up Regulation
RPE65	-2.13186	0.00638401	Down Regulation
TNFSF10	-1.74044	0.00638967	Down Regulation
LOC114114600	-1.04902	0.00649576	Down Regulation
OVAR-DRB1	-1.94866	0.00654431	Down Regulation
LOC101120367	-1.78075	0.00666089	Down Regulation
CD19	-2.18511	0.00666263	Down Regulation
OVAR	-1.86456	0.00670557	Down Regulation
ADARB1	1.22179	0.00671206	Up Regulation
TREM2	-1.45991	0.00693574	Down Regulation
LOC105605237	-3.06345	0.00705414	Down Regulation
KCNAB3	2.02601	0.00705677	Up Regulation
LOC101119591	-5.126	0.00712056	Down Regulation
ROBO2	1.61276	0.00713186	Up Regulation
FYB1	-1.26452	0.00735313	Down Regulation
SEMA3A	-1.53569	0.0078238	Down Regulation
CSF2RB	-1.46952	0.00807383	Down Regulation
HMGB3	-1.23111	0.0081314	Down Regulation
MICAL2	1.5552	0.00824912	Up Regulation
LOC101112109	-2.83876	0.00831365	Down Regulation
LOC114111248	-3.02086	0.00834219	Down Regulation
SEMA3D	-1.40738	0.00835298	Down Regulation
LOC101102156	-1.5805	0.00836583	Down Regulation
COL13A1	-1.79134	0.00837436	Down Regulation
HCN1	1.08331	0.00837755	Up Regulation
LOC101106720	-5.34978	0.00839287	Down Regulation
ATRNL1	1.02519	0.00848867	Up Regulation
NOS2	-2.34325	0.00855367	Down Regulation
ALDH1A1	3.21077	0.00859889	Up Regulation
PEBP1	0.990883	0.00860661	Nodiff
LOC105614607	-1.74486	0.00863131	Down Regulation
CX3CR1	-1.11946	0.00866519	Down Regulation
NPFFR2	2.73186	0.00870637	Up Regulation
CD24	1.23879	0.00871738	Up Regulation
FERMT3	-1.44319	0.00896674	Down Regulation
STC2	2.36454	0.00901085	Up Regulation
ERV3-1	-5.27845	0.00907079	Down Regulation
MRO	0.987611	0.00916754	Nodiff
SOCS3	-1.92476	0.00927509	Down Regulation
RTP4	-1.93448	0.00931716	Down Regulation
IGFBP2	2.13412	0.00934754	Up Regulation
NKX2-1	-2.38081	0.00949521	Down Regulation
TOX2	-1.13466	0.00953207	Down Regulation
CXCL8	-4.02368	0.00954307	Down Regulation
JUNB	-1.10597	0.00976691	Down Regulation
CSTL1	3.28028	0.00979365	Up Regulation
RTN4RL2	2.60803	0.00979507	Up Regulation
LOC101106243	3.91457	0.00984561	Up Regulation
SLC6A5	1.84995	0.00989569	Up Regulation
PARP14	-1.17443	0.0100159	Down Regulation
LOC114115421	-3.45982	0.0100191	Down Regulation
NR4A1	-1.16473	0.0100251	Down Regulation
HCRT	-4.06809	0.0101179	Down Regulation
C2	-1.94632	0.0103942	Down Regulation
LOC106990219	-2.8053	0.0104934	Down Regulation
DDX58	-1.65291	0.0106249	Down Regulation
MAB21L1	2.80057	0.0106511	Up Regulation
HERC6	-1.63893	0.0106556	Down Regulation
ADORA3	-1.04689	0.0106567	Down Regulation
LOC101109388	-1.24268	0.0106744	Down Regulation
SLAMF7	-4.40371	0.0107284	Down Regulation
BTNL9	2.92547	0.0107291	Up Regulation
DIO2	1.40286	0.0108296	Up Regulation
FRK	-2.47712	0.010841	Down Regulation
PRSS33	-2.36683	0.0108628	Down Regulation
ENTHD1	-4.94489	0.0108725	Down Regulation
LOC101111918	-2.40434	0.0108813	Down Regulation
MLKL	-1.3125	0.0109848	Down Regulation
LOC101123362	-0.941643	0.0110003	Nodiff
HAVCR2	-1.1804	0.0110675	Down Regulation
SCN4B	2.02039	0.0110919	Up Regulation
LOC105605098	-1.97875	0.0111406	Down Regulation
WIF1	-1.97903	0.0112125	Down Regulation
CENPF	-1.85677	0.0112439	Down Regulation
LOC101106925	-1.4611	0.0114999	Down Regulation
RD3L	2.86172	0.0116892	Up Regulation
CD74	-1.45998	0.0117727	Down Regulation
ASIC4	1.40097	0.0118233	Up Regulation
LOC114117773	-2.01479	0.0119923	Down Regulation
DLGAP5	-2.63802	0.0120214	Down Regulation
IRX5	3.7263	0.012142	Up Regulation
BTBD3	1.42162	0.0121736	Up Regulation
LOC114109611	-1.78906	0.0122404	Down Regulation
ZNF385D	1.50868	0.0122607	Up Regulation
PRF1	-3.33145	0.0125647	Down Regulation
SLC37A2	-1.03272	0.0125762	Down Regulation
LOC101115115	-2.12714	0.0125895	Down Regulation
PTPRC	-1.0011	0.0126024	Down Regulation
PLEKHD1	2.06998	0.0126937	Up Regulation
CENPE	-2.19271	0.0130589	Down Regulation
LOC101119572	-1.77199	0.0130721	Down Regulation
NPTX2	-1.16094	0.0130959	Down Regulation
FIBCD1	2.97015	0.0131435	Up Regulation
THNSL2	-1.33399	0.0132949	Down Regulation
GABRR1	2.21377	0.0133405	Up Regulation
GPAT3	1.56793	0.0134825	Up Regulation
LOC101110208	4.98217	0.0135802	Up Regulation
CFB	-1.12605	0.0137305	Down Regulation
TTC24	-2.84686	0.0138104	Down Regulation
BTG2	-0.918038	0.0138658	Nodiff
SPOCD1	-1.77395	0.0140531	Down Regulation
LRAT	-1.48503	0.0140727	Down Regulation
CHRM5	-1.49865	0.0143048	Down Regulation
LOC114111496	-3.2327	0.0147771	Down Regulation
LOC101123419	-1.70897	0.0149078	Down Regulation
FEZF1	-4.01717	0.0149359	Down Regulation
FOS	-1.3053	0.0150333	Down Regulation
LOC121818576	5.93097	0.0151323	Up Regulation
CRYBG3	0.835969	0.0152335	Nodiff
RGS16	1.4691	0.0153541	Up Regulation
OTX2	3.7975	0.0156723	Up Regulation
TRHDE	0.927525	0.0157288	Nodiff
FGD2	-1.34226	0.015906	Down Regulation
LOC101109206	2.93967	0.0160073	Up Regulation
BST-2A	-2.27114	0.0160182	Down Regulation
LYVE1	1.95453	0.0160254	Up Regulation
CTSC	-0.941179	0.0160704	Nodiff
NOS1	-0.864629	0.01644	Nodiff
LOC121818062	-1.49924	0.0164566	Down Regulation
LOC105602127	-2.44057	0.0165476	Down Regulation
SLC6A17	0.843463	0.016636	Nodiff
PROK2	-3.85869	0.0166816	Down Regulation
RGS6	1.472	0.0167275	Up Regulation
B2M	-1.0021	0.016731	Down Regulation
COL6A2	-0.973078	0.0167718	Nodiff
MYO5A	0.908417	0.0168601	Nodiff
LOC114112824	-3.20577	0.016917	Down Regulation
GM2A	-0.869262	0.0169205	Nodiff
CNGA2	-5.09443	0.0169368	Down Regulation
LOC101123446	-1.38867	0.017163	Down Regulation
ITGAM	-1.06644	0.0175046	Down Regulation
TESMIN	-4.61519	0.0175666	Down Regulation
ARHGDIB	-0.919538	0.0177967	Nodiff
LYN	-0.912952	0.0179564	Nodiff
ABCB11	-1.92791	0.0179623	Down Regulation
VWF	-0.917561	0.0180133	Nodiff
LOC114118382	3.61517	0.0181238	Up Regulation
LRP2	-2.15911	0.0182213	Down Regulation
BTG3	-0.914035	0.0182676	Nodiff
IL1B	-1.24663	0.0183078	Down Regulation
TFF2	-2.84444	0.0184176	Down Regulation
DCT	-2.00785	0.0185406	Down Regulation
DOK2	-2.55017	0.0185495	Down Regulation
SLC24A2	1.27349	0.01871	Up Regulation
TGFB1	-0.887144	0.0187627	Nodiff
LOC114110036	-0.86313	0.0187888	Nodiff
CACNB4	1.0503	0.0188701	Up Regulation
ADCY8	1.35844	0.0189828	Up Regulation
LOC101104484	5.73662	0.0190157	Up Regulation
BHMT	-2.26764	0.0191794	Down Regulation
XAF1	-1.54045	0.0191912	Down Regulation
ATF3	-1.52155	0.0192078	Down Regulation
LOC101122940	-0.987495	0.0192135	Nodiff
LOC105605928	-2.47417	0.0192463	Down Regulation
LOC105613621	1.48967	0.0192907	Up Regulation
ADCYAP1	-2.73492	0.0193107	Down Regulation
GRAMD1B	0.865719	0.0194376	Nodiff
LOC101123578	-1.71878	0.0195696	Down Regulation
NRN1	2.12967	0.0195913	Up Regulation
CTXND1	2.15876	0.0196637	Up Regulation
LOC101111409	-2.57806	0.0197222	Down Regulation
SPTY2D1OS	2.55873	0.0197782	Up Regulation
LST1	-1.44591	0.0201459	Down Regulation
WNT9B	3.50856	0.0202099	Up Regulation
LOC105612575	1.48914	0.0202555	Up Regulation
ZAN	-2.74446	0.0203273	Down Regulation
PNMA8A	-1.82664	0.0203326	Down Regulation
ZNF385B	1.2921	0.0204819	Up Regulation
ICOSLG	-1.09807	0.0205283	Down Regulation
LOC101110181	-1.91518	0.0205419	Down Regulation
DPP4	-1.84595	0.020542	Down Regulation
PPP1R17	-1.64292	0.0205553	Down Regulation
SLC2A5	-1.53838	0.0205835	Down Regulation
LOC105607321	2.93172	0.0205926	Up Regulation
CD180	-1.12262	0.0206285	Down Regulation
STK26	-0.913832	0.0206787	Nodiff
BST-2B	-2.01594	0.0207071	Down Regulation
MRC1	1.59154	0.0207609	Up Regulation
ST8SIA5	0.993705	0.0208241	Nodiff
LOC114109581	-2.52022	0.0210366	Down Regulation
NEUROD2	3.23966	0.0210947	Up Regulation
CABP1	1.27775	0.0211191	Up Regulation
ALS2CL	-1.42939	0.0211748	Down Regulation
EPHX2	1.18984	0.021335	Up Regulation
ITGB2	-1.12948	0.0216793	Down Regulation
LOC101111463	-2.75606	0.0217286	Down Regulation
PLSCR5	-2.02549	0.0217523	Down Regulation
FGR	-1.17523	0.0220387	Down Regulation
AIF1	-0.882518	0.0221073	Nodiff
LOC101104222	1.85763	0.0221329	Up Regulation
AGTR2	5.76015	0.0221931	Up Regulation
ECSCR	-1.31384	0.0223005	Down Regulation
LOC105612707	-2.08922	0.0224293	Down Regulation
SBSPON	-1.29699	0.0225358	Down Regulation
WNT8B	-2.91507	0.0226334	Down Regulation
DYNLT5	1.6464	0.0226395	Up Regulation
LIF	-2.7895	0.0226444	Down Regulation
CIB4	1.5905	0.0226557	Up Regulation
LOC114117324	-1.60076	0.0229522	Down Regulation
OLFM4	2.28229	0.0229844	Up Regulation
C7H14orf39	-3.30781	0.0230524	Down Regulation
LOC105602107	1.41529	0.023191	Up Regulation
PNPLA7	-1.04223	0.0233183	Down Regulation
PSMB9	-1.59693	0.0235982	Down Regulation
SCN1B	1.42268	0.0236237	Up Regulation
FAM25A	1.49424	0.0239735	Up Regulation
LAPTM5	-0.919999	0.0239994	Nodiff
SPATC1L	1.51493	0.0240793	Up Regulation
SLC9A1	0.908566	0.0242549	Nodiff
CMBL	-0.859529	0.0243775	Nodiff
GFRA3	1.75923	0.0245638	Up Regulation
CYSLTR1	-1.33186	0.0246111	Down Regulation
ELN	-1.44167	0.0247399	Down Regulation
RNF152	1.49529	0.0248514	Up Regulation
IL20RB	2.58715	0.0248911	Up Regulation
CLEC5A	-1.60883	0.0249816	Down Regulation
LOC101110939	2.44919	0.0252446	Up Regulation
C24H16orf89	-4.93146	0.0252981	Down Regulation
LOC101110135	-2.25712	0.0253526	Down Regulation
HTR1D	2.22129	0.0255381	Up Regulation
PARP12	-1.28222	0.0255431	Down Regulation
C1H1orf162	-1.63781	0.0255495	Down Regulation
LOC101109746	-0.960963	0.0257602	Nodiff
LOC105612706	-3.29324	0.0258016	Down Regulation
MPPED1	1.23314	0.025893	Up Regulation
SCN1A	1.11372	0.0259565	Up Regulation
TAGLN	-1.05726	0.0260102	Down Regulation
CFI	-0.942857	0.0260975	Nodiff
ASIP	-0.797829	0.0262091	Nodiff
HTR1A	1.88754	0.0262569	Up Regulation
FZD6	-0.861963	0.026273	Nodiff
VIM	-0.992394	0.0263973	Nodiff
LOC114112897	-2.59328	0.0264652	Down Regulation
CABP7	1.563	0.0265192	Up Regulation
LOC101120875	-1.25726	0.0265307	Down Regulation
LOC114108606	-1.28283	0.0265498	Down Regulation
LOC101103150	-1.25398	0.0265676	Down Regulation
ITGAL	-1.29088	0.0266094	Down Regulation
HCK	-1.39466	0.0266147	Down Regulation
IRX3	3.19652	0.0266389	Up Regulation
LOC101115734	-4.47358	0.026679	Down Regulation
LOC101113761	-4.47358	0.0266847	Down Regulation
PIK3AP1	-1.0824	0.026768	Down Regulation
IGSF3	1.02263	0.0269691	Up Regulation
C1R	-1.03725	0.0270778	Down Regulation
HPGD	1.10543	0.0270971	Up Regulation
LOC105602023	-1.5218	0.0271584	Down Regulation
MUSK	-2.4491	0.027276	Down Regulation
NELL1	1.051	0.0274733	Up Regulation
COL9A1	-1.09491	0.0275278	Down Regulation
AFAP1L2	-0.720392	0.0275545	Nodiff
DOCK6	-0.777653	0.0276121	Nodiff
ISLR	-2.37	0.0276414	Down Regulation
LOC101117971	-0.90206	0.027666	Nodiff
EMP1	-0.945039	0.0277448	Nodiff
LPAR2	-3.1405	0.0277712	Down Regulation
SLC15A3	-1.28113	0.0277953	Down Regulation
BIN2	-1.03689	0.0279421	Down Regulation
LOC121817068	4.45757	0.0280299	Up Regulation
ST14	-1.50153	0.0280701	Down Regulation
DOK6	1.08886	0.0281891	Up Regulation
GALNT3	-1.06788	0.0282758	Down Regulation
LOC101120395	-1.95815	0.028449	Down Regulation
ARHGAP27	-0.916644	0.0286015	Nodiff
SH3BP4	-0.829926	0.0288207	Nodiff
TYROBP	-1.09284	0.0288358	Down Regulation
LOC114112832	-2.2787	0.0288419	Down Regulation
LOC105614854	-1.08379	0.0289739	Down Regulation
LOC101110527	-1.16152	0.0290968	Down Regulation
PAPPA2	-2.48237	0.0291357	Down Regulation
RASL12	-1.07344	0.0291593	Down Regulation
CD3G	-1.90521	0.0292088	Down Regulation
LOC101120993	-1.55077	0.029258	Down Regulation
LOC101109899	-1.97116	0.0294464	Down Regulation
QRFP	-4.68288	0.0294993	Down Regulation
LOC101117600	-5.58649	0.0295699	Down Regulation
CD53	-0.975076	0.0298188	Nodiff
IRF5	-1.26483	0.0298764	Down Regulation
ALK	0.863318	0.029885	Nodiff
SERTM2	-1.70165	0.0298913	Down Regulation
XYLT1	-0.72831	0.0300641	Nodiff
KCNA2	1.12211	0.0301146	Up Regulation
MDK	-1.16329	0.0301591	Down Regulation
LOC101103714	-1.31704	0.0302288	Down Regulation
ANXA1	-0.869622	0.0303676	Nodiff
CASQ2	3.65672	0.0304865	Up Regulation
PPP1R3C	0.815228	0.0305533	Nodiff
BTK	-1.11676	0.0305949	Down Regulation
MAFB	-0.947568	0.0306184	Nodiff
AOC3	-2.23444	0.0306774	Down Regulation
GLP1R	-1.64443	0.0308213	Down Regulation
LOC101110258	-1.01397	0.0308659	Down Regulation
BLK	-1.65722	0.0309974	Down Regulation
IL6R	-0.812267	0.0310786	Nodiff
LOC101112761	-1.06535	0.0313051	Down Regulation
GEM	-1.15181	0.0314203	Down Regulation
WNT3	1.42432	0.0314516	Up Regulation
LOC101105358	1.2005	0.0314674	Up Regulation
LOC101102230	-1.19228	0.0315753	Down Regulation
MYO1F	-1.20067	0.0316256	Down Regulation
LOC101123029	-2.57404	0.0316821	Down Regulation
DOCK2	-0.827378	0.0317811	Nodiff
NID1	-0.757403	0.0320189	Nodiff
TNFRSF1B	-0.831983	0.0320694	Nodiff
LOC101122488	-1.38887	0.0322249	Down Regulation
LOC101114579	-1.5692	0.0323145	Down Regulation
FAM240B	3.22148	0.0323929	Up Regulation
SHISA6	-0.908902	0.0324846	Nodiff
SERPINA1	-4.53389	0.0325143	Down Regulation
IQCF6	-3.08881	0.032547	Down Regulation
ADA2	-1.16523	0.0328911	Down Regulation
ITGAX	-1.63525	0.0329776	Down Regulation
PTAFR	-0.977925	0.0331234	Nodiff
LOC101121371	-1.99582	0.033151	Down Regulation
RGS10	-0.949259	0.0332168	Nodiff
CPLX1	1.14813	0.033257	Up Regulation
MAPK6	0.764267	0.033276	Nodiff
LOC101113211	-1.93005	0.0332871	Down Regulation
LOC101112891	-1.60349	0.033437	Down Regulation
SMPX	2.2639	0.033439	Up Regulation
TOP2A	-1.62617	0.0334493	Down Regulation
KIFC1	-1.5267	0.0335576	Down Regulation
IRF9	-0.886726	0.0337237	Nodiff
NPVF	-3.47808	0.0337298	Down Regulation
LOC114117570	0.86869	0.033908	Nodiff
NGB	-1.60496	0.034009	Down Regulation
MAP7D3	-0.820095	0.0341271	Nodiff
IL1RN	-1.78318	0.0343358	Down Regulation
SEMA3G	-0.70264	0.0345172	Nodiff
UNC93B1	-0.906453	0.0346503	Nodiff
LOC101116972	-2.96931	0.0346671	Down Regulation
LOC101103965	-1.50306	0.0347566	Down Regulation
LOC114114914	4.58437	0.0347627	Up Regulation
PDE3B	-1.30304	0.0347847	Down Regulation
TFAP2D	4.4049	0.0348386	Up Regulation
C19H3orf22	-1.34787	0.0348408	Down Regulation
CASP7	-1.16995	0.0349005	Down Regulation
LOC121817700	-2.49492	0.0349136	Down Regulation
GPR31	-1.56149	0.03496	Down Regulation
ZFP36L1	-0.783794	0.0351517	Nodiff
CALB2	-1.55421	0.0352795	Down Regulation
PCNX2	0.983702	0.035339	Nodiff
WDFY4	-1.06557	0.03547	Down Regulation
LOC101110545	-2.5592	0.0356121	Down Regulation
LOC101105609	-2.69721	0.0356367	Down Regulation
FMNL3	-0.727645	0.0358371	Nodiff
LOC101114319	-0.744533	0.0358547	Nodiff
LUZP1	0.831491	0.0360084	Nodiff
MROH8	-1.85911	0.0361359	Down Regulation
LOC114118432	-1.67107	0.0361622	Down Regulation
LOC101106452	-0.997878	0.0361947	Nodiff
PTPN6	-0.977274	0.0363643	Nodiff
RGS4	0.925665	0.0366316	Nodiff
LOC121820202	-1.59363	0.0366375	Down Regulation
SIGLEC5	-1.71061	0.0366629	Down Regulation
LOC101104530	-1.06306	0.0366708	Down Regulation
CDC20	-2.09168	0.0367339	Down Regulation
LY86	-1.59248	0.036814	Down Regulation
IRX6	2.97619	0.0369177	Up Regulation
CD101	1.45522	0.0369515	Up Regulation
B3GLCT	0.918091	0.0370348	Nodiff
INPP5D	-0.817034	0.0370481	Nodiff
SYT1	0.805055	0.0375644	Nodiff
LOC101113032	2.08249	0.0377177	Up Regulation
NTF3	-1.71224	0.0377397	Down Regulation
DEFB107B	2.20619	0.0377674	Up Regulation
RCAN2	0.788099	0.037899	Nodiff
LOC101102254	1.84528	0.0379082	Up Regulation
KLF9	0.87202	0.0379658	Nodiff
LOC114108788	1.70717	0.0380213	Up Regulation
TTPA	1.11193	0.0380309	Up Regulation
SLC32A1	0.937944	0.0380994	Nodiff
SCPEP1	-0.887876	0.0381282	Nodiff
SST	-1.19441	0.0382143	Down Regulation
DOCK8	-0.791733	0.0382263	Nodiff
CPNE7	-1.33935	0.0384845	Down Regulation
LOC106990092	0.727346	0.0386346	Nodiff
LOC101112828	-1.99296	0.038654	Down Regulation
RASGRF1	0.809336	0.0387057	Nodiff
TAFA3	1.91179	0.0387555	Up Regulation
CTHRC1	-1.09318	0.038774	Down Regulation
DDC	-1.2439	0.0387936	Down Regulation
RGS8	1.61996	0.0388129	Up Regulation
CBLN1	-1.99875	0.038886	Down Regulation
KCNH8	1.18171	0.039031	Up Regulation
NR4A2	-1.0765	0.0390666	Down Regulation
ATP2B3	0.779422	0.0391259	Nodiff
EFHB	-1.5766	0.0392193	Down Regulation
LOC106990580	1.59263	0.0392281	Up Regulation
LCP1	-1.23757	0.0392355	Down Regulation
CIITA	-1.41288	0.0394197	Down Regulation
GLIPR2	-1.12974	0.0395565	Down Regulation
LOC114114907	-0.726258	0.0395871	Nodiff
LRMDA	-1.49074	0.0396875	Down Regulation
C20H6orf201	-1.87401	0.0396884	Down Regulation
DHX58	-1.39531	0.0398248	Down Regulation
LRRN1	0.790909	0.0398704	Nodiff
TFPI	-1.02868	0.039872	Down Regulation
LOC101102413	-1.65168	0.0400448	Down Regulation
B3GNT3	-2.19027	0.0401265	Down Regulation
LOC114114996	-0.782609	0.0402359	Nodiff
CD3E	-1.3147	0.0403097	Down Regulation
LOC114110138	-1.66108	0.0403831	Down Regulation
FBXL22	-4.63601	0.0404985	Down Regulation
LOC114117770	-2.02156	0.0405007	Down Regulation
MAPK15	-1.49906	0.0405549	Down Regulation
NMU	1.81224	0.0406348	Up Regulation
LOC101107644	-0.716251	0.0407147	Nodiff
SNAP25	0.841512	0.040723	Nodiff
PTGER4	-0.872181	0.0409442	Nodiff
PDZD2	1.09162	0.0409533	Up Regulation
LOC101106764	4.27487	0.0412073	Up Regulation
LOC105601979	-0.892522	0.0412816	Nodiff
RASGRP4	-1.39168	0.0413566	Down Regulation
NMUR1	5.16314	0.0413957	Up Regulation
HSD11B2	5.16315	0.0414166	Up Regulation
SLC7A8	0.776235	0.0415526	Nodiff
LOC101105208	-1.1114	0.0416784	Down Regulation
NTMT2	4.50107	0.0417392	Up Regulation
NPS	-5.15704	0.0418272	Down Regulation
LOC101113398	-4.31599	0.0422059	Down Regulation
ITPRID1	2.06655	0.0422842	Up Regulation
LOC101108945	-1.48682	0.0424768	Down Regulation
SLC66A3	-1.35387	0.0425638	Down Regulation
LOC101116099	-1.34403	0.0425877	Down Regulation
LAMA4	-0.741578	0.042588	Nodiff
LOC101119203	-2.94718	0.0426094	Down Regulation
CNTNAP4	0.72757	0.0430112	Nodiff
B3GALT2	0.80025	0.043015	Nodiff
NEFL	1.10164	0.0430779	Up Regulation
CEBPB	-1.01583	0.0430823	Down Regulation
PKIB	-1.19572	0.0431035	Down Regulation
COL1A2	-1.00148	0.0432031	Down Regulation
MYH2	-2.77282	0.0432329	Down Regulation
TNFRSF11A	-0.792675	0.0432734	Nodiff
ESR2	1.16376	0.0432791	Up Regulation
PXDN	-1.01563	0.0432863	Down Regulation
WDR72	1.71195	0.0433699	Up Regulation
TNFAIP8L2	-1.17224	0.0434444	Down Regulation
RBP5	-1.92805	0.0434558	Down Regulation
TNIP3	-1.42956	0.0435103	Down Regulation
ADCY1	1.56062	0.0435883	Up Regulation
CEP126	0.806013	0.0437763	Nodiff
DYNC1I1	0.707188	0.0438092	Nodiff
LAT2	-0.803473	0.0438953	Nodiff
STX11	-2.03424	0.0439435	Down Regulation
PARP9	-1.00679	0.0439903	Down Regulation
LPGAT1	0.733499	0.0440403	Nodiff
LGI2	1.38436	0.0443517	Up Regulation
FNDC5	0.886348	0.044429	Nodiff
ANKRD40CL	-4.5607	0.0445421	Down Regulation
RASSF3	-0.703203	0.0445904	Nodiff
CACNA1D	0.716972	0.0446912	Nodiff
ECM2	-0.841183	0.0447128	Nodiff
AGBL1	4.28986	0.0448134	Up Regulation
LOC101103343	-1.01944	0.0448457	Down Regulation
PPARGC1A	0.843688	0.0450362	Nodiff
LOC121816033	-2.07608	0.0450399	Down Regulation
FGF19	-5.13371	0.0450748	Down Regulation
GPR17	-0.700614	0.0450873	Nodiff
GASK1B	0.709803	0.0451725	Nodiff
CDH6	0.787058	0.0454165	Nodiff
NT5C1A	1.3068	0.0454187	Up Regulation
RETN	-1.63943	0.045425	Down Regulation
CDKN1C	-0.944622	0.0457453	Nodiff
SDR9C7	1.87299	0.0457538	Up Regulation
COL11A1	-0.657632	0.0458249	Nodiff
TBX3	-1.02472	0.0459342	Down Regulation
RORA	0.935134	0.046028	Nodiff
LOC101117013	-1.29037	0.0460339	Down Regulation
LOC101123533	-1.89298	0.0460556	Down Regulation
LOC101121244	-1.24378	0.0464731	Down Regulation
P2RY6	-1.67249	0.0465088	Down Regulation
KCNG4	3.16367	0.0466775	Up Regulation
MUC5AC	-2.88432	0.0467738	Down Regulation
ESRRB	2.2266	0.0469549	Up Regulation
TSHR	-1.91213	0.0471399	Down Regulation
PPTC7	0.710064	0.0471421	Nodiff
HSD17B1	1.75538	0.0472789	Up Regulation
TPH2	1.62498	0.0473434	Up Regulation
ACSM2B	2.44395	0.0475368	Up Regulation
LMO2	-0.705616	0.0475707	Nodiff
LOC101120093	-1.7601	0.047738	Down Regulation
NCDN	0.922874	0.0477891	Nodiff
GABRG1	-0.779012	0.0478255	Nodiff
MYH15	1.87096	0.0478738	Up Regulation
RYR1	-0.964811	0.0480566	Nodiff
CDCA7	-1.23577	0.0480871	Down Regulation
RAB7B	-1.10374	0.0483439	Down Regulation
YES1	-0.66346	0.0484292	Nodiff
LOC121817287	1.27098	0.0484596	Up Regulation
PDGFRA	-0.765517	0.0485566	Nodiff
ADCY7	-0.744131	0.0485586	Nodiff
IFI35	-1.13415	0.0489295	Down Regulation
RAB37	1.6688	0.0490108	Up Regulation
IRF1	-0.991932	0.0492411	Nodiff
KCND3	0.709946	0.0492965	Nodiff
HS3ST2	1.18257	0.0493843	Up Regulation
EPOP	1.43008	0.0494604	Up Regulation
KCNJ9	0.713009	0.0495724	Nodiff
A3GALT2	4.28457	0.0495979	Up Regulation
TH	-2.46663	0.0497035	Down Regulation
LOC101109426	0.720091	0.0497454	Nodiff
IL1A	-1.41128	0.0498528	Down Regulation
IMPG1	3.77838	0.0498615	Up Regulation
FOXD1	-1.15674	0.0500536	Nodiff
POU4F3	5.011	0.0503653	Nodiff
PATJ	1.01513	0.0503675	Nodiff
RPS6KA1	-0.803182	0.0504724	Nodiff
FOXD2	-4.56167	0.0507268	Nodiff
LOC101108131	-0.747344	0.0507326	Nodiff
CDR1	1.10354	0.0508735	Nodiff
MYOCD	-1.35453	0.0509009	Nodiff
LTC4S	-1.19131	0.0509638	Nodiff
EDAR	-1.37747	0.0509972	Nodiff
CYGB	1.06181	0.0510947	Nodiff
WNT1	1.80588	0.0511525	Nodiff
SCNN1A	2.02313	0.051201	Nodiff
GOT1	0.734038	0.0512368	Nodiff
LOC101117272	-1.17543	0.051499	Nodiff
LOC114115222	3.0307	0.0516719	Nodiff
LOC121816895	-1.42398	0.051735	Nodiff
PILRA	-1.38412	0.0517961	Nodiff
P2RY1	0.854732	0.0519691	Nodiff
PAQR9	1.0755	0.0520401	Nodiff
FLI1	-0.700909	0.0520655	Nodiff
MYORG	0.825743	0.0522102	Nodiff
CASZ1	-1.37664	0.0522911	Nodiff
TRIM56	-0.68445	0.0523483	Nodiff
SLCO2B1	-0.6897	0.0525351	Nodiff
ATP4A	1.91619	0.0525579	Nodiff
AHSG	2.08838	0.0527584	Nodiff
PAEP	-2.3814	0.0527943	Nodiff
MOV10	-0.879784	0.0531587	Nodiff
TPT1	-0.723259	0.0531748	Nodiff
LOC101122517	-1.22256	0.053536	Nodiff
JAML	-1.1542	0.0536986	Nodiff
TMEM119	-0.859005	0.0537739	Nodiff
ELF1	-0.703634	0.0539489	Nodiff
CKAP2L	-1.15197	0.0540151	Nodiff
NXPH2	1.64692	0.0540798	Nodiff
NRG1	0.746791	0.0542127	Nodiff
LHX9	2.41639	0.054509	Nodiff
LAMA3	-1.17481	0.0547063	Nodiff
TLR7	-0.919477	0.0547246	Nodiff
SLC6A1	0.932252	0.0547379	Nodiff
EBF3	2.10489	0.0548915	Nodiff
LY6K	-4.29833	0.0549071	Nodiff
LOC121816035	-0.858626	0.0550428	Nodiff
CRH	1.99697	0.0553799	Nodiff
SEL1L3	1.11012	0.0555595	Nodiff
GAD1	0.912354	0.0557825	Nodiff
KCNC1	0.885779	0.0558076	Nodiff
RAI14	-0.656038	0.0558353	Nodiff
SIX2	-4.18821	0.0559409	Nodiff
GABRA1	0.876768	0.0559997	Nodiff
LOC101111906	-0.77365	0.0561443	Nodiff
LYPD6	1.31152	0.0561524	Nodiff
RORB	1.32809	0.0561537	Nodiff
ZCCHC12	-1.03872	0.056184	Nodiff
BARHL2	2.87611	0.0563015	Nodiff
POU2F2	-0.87611	0.0563366	Nodiff
LOC101117184	-0.894515	0.056472	Nodiff
UNC13C	0.760591	0.0565995	Nodiff
SLC12A5	0.719142	0.0566231	Nodiff
CD4	-2.67269	0.0566416	Nodiff
LAMA5	-0.826329	0.0567655	Nodiff
LOC101108249	2.01545	0.0568914	Nodiff
LOC114110488	0.880827	0.0569568	Nodiff
CDH8	0.72367	0.0576038	Nodiff
SYNE2	-0.666571	0.0576132	Nodiff
SRXN1	0.640775	0.0576324	Nodiff
IRX4	4.86334	0.0577865	Nodiff
LOC101110467	-1.75344	0.0578015	Nodiff
FAR2	0.740541	0.0578045	Nodiff
DIRAS1	0.783328	0.0578094	Nodiff
BPIFC	-4.22086	0.0578929	Nodiff
NOX3	-2.84407	0.0580006	Nodiff
LOC101102432	4.59155	0.0586152	Nodiff
CCDC188	-2.10998	0.0586916	Nodiff
ATP12A	-2.37376	0.0587081	Nodiff
LCP2	-0.832833	0.0587862	Nodiff
APLNR	2.05638	0.0592372	Nodiff
MED28	0.721154	0.0593038	Nodiff
SLC51B	-1.71862	0.0593119	Nodiff
SH3BGRL2	0.634006	0.0593409	Nodiff
TMEM38A	0.766741	0.0594926	Nodiff
NAT8L	0.832793	0.0595464	Nodiff
STING1	-0.890776	0.0596077	Nodiff
LOC114118402	-2.12532	0.0596243	Nodiff
LOC105614852	-1.15136	0.059931	Nodiff
SUSD3	-0.984017	0.0599816	Nodiff
PRKD2	-0.826157	0.060099	Nodiff
TTC36	2.0938	0.0602205	Nodiff
GABRB2	0.750229	0.0603003	Nodiff
SPI1	-1.00948	0.0603182	Nodiff
LOC101114535	-2.99522	0.0603261	Nodiff
HCLS1	-0.881871	0.0604584	Nodiff
CXCL11	-2.82466	0.0608698	Nodiff
CRTAM	-2.53799	0.0609661	Nodiff
CHRNA2	-2.33905	0.0612704	Nodiff
LOC101112555	4.84215	0.0613241	Nodiff
TCN1	4.84216	0.0613468	Nodiff
LOC101110450	-1.13071	0.0615405	Nodiff
ZMAT4	1.41059	0.0615633	Nodiff
C8H6orf163	1.52574	0.0616261	Nodiff
RIPK1	-0.644487	0.0616424	Nodiff
TGM2	-0.846589	0.0616962	Nodiff
LOC101119517	-1.54959	0.0619426	Nodiff
LOC101109907	-0.691541	0.0619766	Nodiff
CORIN	-1.49859	0.0622408	Nodiff
CSF1R	-0.697473	0.0622684	Nodiff
LOC101112832	-0.946891	0.0623808	Nodiff
CD68	-1.0274	0.0624022	Nodiff
LOC114118899	-1.71448	0.0624527	Nodiff
CPAMD8	-1.49865	0.062518	Nodiff
PGR	-1.40062	0.0625489	Nodiff
TNFAIP8	-1.01854	0.0625658	Nodiff
KCNMB1	-1.03089	0.0625842	Nodiff
ETV3L	-3.20862	0.0626018	Nodiff
TRPM2	0.750225	0.0626633	Nodiff
ANTXR2	-0.786195	0.0629953	Nodiff
CD84	-1.0664	0.0630231	Nodiff
MARCKS	-0.619719	0.0630962	Nodiff
LOC121820289	-1.00241	0.0631205	Nodiff
UBE2L6	-1.02801	0.0631293	Nodiff
LGALS3	-1.06618	0.063138	Nodiff
PLAUR	-1.55442	0.0631474	Nodiff
LOC121818081	-4.26067	0.0631595	Nodiff
IL10RA	-0.857416	0.0632337	Nodiff
LMCD1	-0.708854	0.0632791	Nodiff
SACS	0.8146	0.0633383	Nodiff
PSMB8	-1.01741	0.0633605	Nodiff
MYLK	-0.677941	0.0634494	Nodiff
LOC101109397	-1.34553	0.0636264	Nodiff
F10	-2.12709	0.063683	Nodiff
TPM2	-0.899189	0.0637189	Nodiff
ESRRA	0.778389	0.0638268	Nodiff
EVI2B	-0.790312	0.0638638	Nodiff
CDHR1	1.79767	0.0639341	Nodiff
SOX7	-2.13882	0.063971	Nodiff
MFAP2	-1.26743	0.0640953	Nodiff
MYO5B	1.08411	0.0641913	Nodiff
NCF1	-0.825437	0.0645871	Nodiff
NES	-0.671395	0.0646571	Nodiff
RRAD	-1.05242	0.064705	Nodiff
LIX1	-1.37478	0.0648729	Nodiff
DRD4	2.17014	0.0651303	Nodiff
LOC101118307	0.929352	0.0652428	Nodiff
ARAP3	-0.701767	0.0654169	Nodiff
LOC105602254	-1.36697	0.0655656	Nodiff
PLA2G1B	-1.48171	0.0659022	Nodiff
CRHR1	1.21566	0.0659076	Nodiff
MYO10	-0.613008	0.0659423	Nodiff
PIMREG	-2.60284	0.0660816	Nodiff
ARL11	-1.0243	0.0662504	Nodiff
KEF53_p03	-0.789687	0.0663483	Nodiff
SLC38A4	-1.28019	0.0663673	Nodiff
FOXL2	-1.35127	0.0664012	Nodiff
LOC114116085	-0.85515	0.0665533	Nodiff
RCSD1	-0.704089	0.0666085	Nodiff
NDNF	1.02458	0.0667082	Nodiff
SYT12	0.73116	0.0670055	Nodiff
MICALL2	-1.00121	0.0671579	Nodiff
ECM1	-1.15716	0.0672629	Nodiff
LOC101116039	1.40342	0.0673969	Nodiff
ASCL1	-0.906429	0.0674945	Nodiff
TMEM275	-1.95311	0.0676751	Nodiff
LMO1	1.66841	0.0677126	Nodiff
VILL	4.04696	0.0677219	Nodiff
EVX1	4.69886	0.0678856	Nodiff
COL6A6	-1.4841	0.0679733	Nodiff
TEX12	-1.04414	0.0681083	Nodiff
ITGB3	-0.79868	0.0681534	Nodiff
INSL5	3.38937	0.0681572	Nodiff
LOC101108995	-1.21614	0.0681913	Nodiff
KCNN2	0.885868	0.0681921	Nodiff
STX1B	0.659486	0.0683004	Nodiff
TEX38	-4.11123	0.0685049	Nodiff
GYPC	-1.13389	0.0687292	Nodiff
ELF4	-0.992519	0.068793	Nodiff
SH2D4B	3.84866	0.0688323	Nodiff
LOC121819686	2.03978	0.0688399	Nodiff
PTCHD1	0.66506	0.0688472	Nodiff
CASR	1.8614	0.0688907	Nodiff
TRIM40	3.21195	0.0690526	Nodiff
LOC114112828	-2.62517	0.069114	Nodiff
LOC101114285	-1.93654	0.0691881	Nodiff
MGAT5B	1.16562	0.069228	Nodiff
LOC101109111	-2.04003	0.0693908	Nodiff
VEGFD	2.67944	0.0695487	Nodiff
CYTH4	-0.850735	0.0697736	Nodiff
KLF1	2.12168	0.0699597	Nodiff
LOC101114941	1.54346	0.0699694	Nodiff
TUBA1C	0.837758	0.0699797	Nodiff
MLPH	3.39093	0.0700245	Nodiff
KCNS1	-2.62485	0.070207	Nodiff
ADGRG6	-0.820512	0.0702592	Nodiff
ELMOD1	0.705596	0.0703195	Nodiff
FCER2	-1.63569	0.070462	Nodiff
NRXN3	0.688286	0.0707944	Nodiff
KIAA0513	0.740371	0.0708236	Nodiff
LOC101114032	3.75226	0.0708567	Nodiff
LOC101104426	4.65042	0.0709498	Nodiff
LYPD8	-3.98012	0.0710827	Nodiff
KRT17	-3.98013	0.0710911	Nodiff
SMOC2	1.4033	0.0711786	Nodiff
VRTN	2.06514	0.0711887	Nodiff
VSIR	-0.648698	0.0713579	Nodiff
EXTL2	0.656895	0.0714224	Nodiff
CD40	-1.47267	0.0714326	Nodiff
LOC121819865	-1.73064	0.0715373	Nodiff
FBXL21P	-0.812737	0.0716344	Nodiff
GNGT1	-1.55068	0.0717768	Nodiff
VAMP1	0.98225	0.0717824	Nodiff
FOXO3	0.729499	0.071932	Nodiff
GPR12	0.960018	0.0719369	Nodiff
P2RY8	-0.917109	0.0719632	Nodiff
LOC101111166	0.687095	0.0719646	Nodiff
FOXM1	-2.09529	0.0723831	Nodiff
LOC114108725	-1.42021	0.0724196	Nodiff
TAFA4	1.26525	0.0724224	Nodiff
LOC114110263	-0.961301	0.0726611	Nodiff
CNTN4	0.649905	0.0727962	Nodiff
CDH26	4.0654	0.072839	Nodiff
LOC114109573	-2.60262	0.0728585	Nodiff
LOC121816451	-1.34619	0.0729776	Nodiff
CNN1	-1.05792	0.0731056	Nodiff
LOC105616883	-1.68963	0.0731503	Nodiff
OLR1	-2.76538	0.0732107	Nodiff
RIMKLA	0.980745	0.0733006	Nodiff
LOC101107541	-4.2325	0.0734423	Nodiff
IER5	-0.807693	0.0735216	Nodiff
VAV1	-0.922392	0.0735945	Nodiff
LOC114116989	2.91633	0.0736486	Nodiff
GSDMD	-1.14922	0.0737695	Nodiff
STOX1	-0.8356	0.07381	Nodiff
SFXN5	0.773014	0.073971	Nodiff
LOC101120810	1.05451	0.0739903	Nodiff
LOC114110140	-1.29728	0.0739983	Nodiff
TYRP1	-2.73331	0.0742037	Nodiff
NKX2-2	-0.802519	0.0742751	Nodiff
PRR15L	1.06171	0.0744623	Nodiff
LOC101115044	-1.92119	0.0745973	Nodiff
LY6D	1.45749	0.074629	Nodiff
SH3TC1	-1.12379	0.0747787	Nodiff
CTSS	-0.773508	0.0748241	Nodiff
MKI67	-1.36204	0.0749208	Nodiff
LOC101102001	-1.01906	0.0749723	Nodiff
AEBP1	-0.771087	0.0752109	Nodiff
TRIM21	-1.03506	0.0754318	Nodiff
SORT1	0.74531	0.0754478	Nodiff
LOC114108595	-2.54582	0.075496	Nodiff
SOX1	-1.27668	0.07574	Nodiff
LOC105601897	1.11178	0.0758666	Nodiff
OTULINL	-0.788255	0.0759174	Nodiff
SELPLG	-0.694834	0.0759322	Nodiff
DAO	2.08701	0.0761466	Nodiff
GRIN2A	0.925568	0.0761789	Nodiff
GSTM3	-0.643924	0.0762571	Nodiff
THEM5	2.94456	0.0763742	Nodiff
HSPA12A	0.610629	0.0764355	Nodiff
PTPRT	0.633744	0.0765209	Nodiff
FLNA	-0.671461	0.0765245	Nodiff
PTGIR	-1.78104	0.0765465	Nodiff
MUSTN1	-1.27317	0.0765659	Nodiff
CPLX2	1.19274	0.0766254	Nodiff
LOC101114093	1.08938	0.0767098	Nodiff
C3AR1	-0.753887	0.0767724	Nodiff
CREM	-0.80458	0.0767781	Nodiff
CCDC141	-0.922832	0.0767917	Nodiff
FGL1	-1.88438	0.0768355	Nodiff
CAPN3	-1.01548	0.0770517	Nodiff
LOC101104797	-1.10082	0.0770919	Nodiff
WAS	-1.0116	0.077153	Nodiff
SMIM13	0.654131	0.0771894	Nodiff
HAPLN4	0.882524	0.0771931	Nodiff
MYBPH	0.673681	0.0772576	Nodiff
GPR34	-0.665435	0.0772798	Nodiff
EPHA4	0.745715	0.0772932	Nodiff
CD244	-1.88511	0.0774558	Nodiff
LOC101104064	-0.826869	0.0775735	Nodiff
ZNF648	-4.30231	0.0775986	Nodiff
IL1R2	1.78832	0.0776076	Nodiff
TASL	-0.974003	0.0776849	Nodiff
LOC121817730	-2.83123	0.0779118	Nodiff
ATP2B2	0.811949	0.0779741	Nodiff
F13A1	1.32955	0.0780155	Nodiff
GSX1	-1.32144	0.0782253	Nodiff
TRPM5	-2.30519	0.0785394	Nodiff
DENND2D	-1.16835	0.0786169	Nodiff
SLC4A5	1.70686	0.0788545	Nodiff
HCN2	0.69708	0.0794315	Nodiff
LOC114118420	-2.12136	0.079569	Nodiff
CRLF2	-2.11754	0.079673	Nodiff
SPAG4	-0.581216	0.0796787	Nodiff
MSX1	-1.21272	0.0798912	Nodiff
CD86	-0.748274	0.0798934	Nodiff
BCL2A1	-1.45225	0.0800599	Nodiff
LOC114115250	1.08097	0.0801854	Nodiff
EHBP1L1	-0.657725	0.0802803	Nodiff
NID2	-0.921007	0.0802806	Nodiff
LOC101116212	-4.08054	0.0804867	Nodiff
BSX	-4.08052	0.0805221	Nodiff
PGM5	-0.700332	0.0806502	Nodiff
KCNB1	0.620714	0.0807104	Nodiff
JPH2	-1.14406	0.0807321	Nodiff
LOC101109268	-2.22621	0.0807444	Nodiff
TMEM100	-0.741307	0.0809725	Nodiff
COL4A4	-0.985312	0.0809902	Nodiff
DUOXA2	1.5001	0.0810115	Nodiff
CYP11B1	-2.23164	0.0810552	Nodiff
LOC101114865	1.97268	0.0810797	Nodiff
TMSB10	-0.580531	0.0811056	Nodiff
ADCK1	0.940033	0.0814065	Nodiff
LOC114109518	-0.680611	0.0814705	Nodiff
KCTD16	1.09425	0.0815302	Nodiff
CD93	-1.05151	0.0818907	Nodiff
LOC105606693	4.22721	0.081893	Nodiff
ANKRD45	0.751481	0.0819989	Nodiff
INPP4B	0.646081	0.0820116	Nodiff
PLCXD2	1.43495	0.0820751	Nodiff
CATSPER4	-2.16665	0.0821954	Nodiff
LOC101121654	1.6945	0.0822555	Nodiff
LOC101111470	0.639977	0.0822608	Nodiff
SCN8A	0.633482	0.0822998	Nodiff
TUBA8	1.07705	0.0823913	Nodiff
NT5DC1	0.722472	0.0825588	Nodiff
KCNC3	0.876804	0.0827113	Nodiff
TBXAS1	-1.05728	0.082779	Nodiff
PLD5	0.890558	0.0827808	Nodiff
PSTPIP2	0.718915	0.0830181	Nodiff
SHISA3	1.85801	0.0830466	Nodiff
RBFOX1	0.854032	0.0831145	Nodiff
PNPLA1	-1.14458	0.0833031	Nodiff
MAML2	-0.685638	0.0833212	Nodiff
SLC1A5	-0.692214	0.0833271	Nodiff
PLEKHA4	-1.27302	0.0833525	Nodiff
LOC106991995	0.75838	0.0833858	Nodiff
LOC101122545	-1.41754	0.0834365	Nodiff
STRIP2	1.27405	0.0834609	Nodiff
C1QL2	-1.00974	0.0835433	Nodiff
CLEC2L	1.10935	0.0835874	Nodiff
ATP6V1B2	0.593512	0.0836	Nodiff
REPS2	0.705676	0.0836548	Nodiff
EPHA7	0.907093	0.083677	Nodiff
LOC101113616	-0.665201	0.0837056	Nodiff
LOC101110605	-0.90633	0.0837367	Nodiff
PRICKLE3	-1.30749	0.0838759	Nodiff
EDN3	-1.12122	0.0840117	Nodiff
CLRN1	3.56126	0.0841474	Nodiff
OGDH	0.606029	0.0843229	Nodiff
C1H1orf210	2.64231	0.0843941	Nodiff
SHC3	0.662054	0.0845335	Nodiff
OPCML	0.623853	0.0845675	Nodiff
CTSW	-1.52305	0.0846266	Nodiff
SLC9A3	2.26479	0.08469	Nodiff
SMTNL1	-4.15709	0.0847151	Nodiff
PRL	2.4026	0.0847156	Nodiff
LOC101103376	-4.1571	0.0847515	Nodiff
IGFBP3	-0.782913	0.0847562	Nodiff
LEPR	-1.19988	0.0847623	Nodiff
ANK1	1.04399	0.0847807	Nodiff
TBX19	-1.60306	0.0848574	Nodiff
SCARB1	-0.665271	0.0849175	Nodiff
FGL2	-0.612804	0.084944	Nodiff
PALD1	-0.685511	0.0849718	Nodiff
PLCB4	0.972769	0.0850266	Nodiff
PLP2	-0.792451	0.0851368	Nodiff
CEND1	0.631898	0.085217	Nodiff
ELAPOR2	0.660814	0.0853292	Nodiff
G0S2	-1.20024	0.08546	Nodiff
DOK3	-1.28382	0.0855641	Nodiff
SIGLEC11	-1.15433	0.08568	Nodiff
SOX13	-0.794565	0.08569	Nodiff
RAB38	-0.963466	0.0857083	Nodiff
LOC101118856	-1.76057	0.0857299	Nodiff
PDHA1	0.611228	0.0858092	Nodiff
PANX2	0.804269	0.0858112	Nodiff
MEOX2	-1.69826	0.0859602	Nodiff
LOC101107031	-2.10011	0.0859866	Nodiff
BLNK	-0.803416	0.0859932	Nodiff
LOC114113019	-4.08252	0.0859947	Nodiff
KIF2B	-4.0825	0.0860315	Nodiff
SMCO3	-2.15106	0.0860735	Nodiff
LOC114114483	-1.05633	0.0860747	Nodiff
TPMT	0.666309	0.086119	Nodiff
LOC106991298	2.68769	0.0861595	Nodiff
POU3F2	0.672051	0.0864663	Nodiff
FMO2	2.24523	0.0865219	Nodiff
LOC114114908	-0.809076	0.0865587	Nodiff
NEFH	1.06346	0.0866236	Nodiff
C7	-1.26678	0.0867588	Nodiff
LOC121818052	-4.0284	0.0870213	Nodiff
POSTN	-1.50078	0.0870681	Nodiff
KBTBD3	0.636696	0.0872149	Nodiff
MDH1	0.620947	0.0876986	Nodiff
GPR65	-1.14203	0.0879162	Nodiff
XK	0.585701	0.0881015	Nodiff
KCNH5	1.35433	0.0884134	Nodiff
LRRC71	-1.03629	0.088418	Nodiff
IER3	-1.16864	0.0884934	Nodiff
BSN	0.563049	0.0885003	Nodiff
LPCAT2	-0.692151	0.0888924	Nodiff
LOC114114630	-2.64438	0.0889437	Nodiff
CHST7	-0.907533	0.0889568	Nodiff
MILR1	-1.01128	0.0893763	Nodiff
EPM2A	0.695508	0.0895253	Nodiff
SH3D19	-0.574913	0.0896052	Nodiff
LOC101114368	2.70022	0.089662	Nodiff
CDK15	1.42359	0.0897311	Nodiff
DTX3L	-0.778713	0.0898931	Nodiff
LOC105615271	1.0079	0.0899094	Nodiff
ST6GALNAC2	-0.80522	0.0900571	Nodiff
GPR22	0.769565	0.0904706	Nodiff
WDR64	1.26609	0.09055	Nodiff
IRAG1	0.599526	0.0905746	Nodiff
LCN9	-1.46112	0.0908149	Nodiff
CMKLR1	-0.761899	0.0909333	Nodiff
MADCAM1	1.66918	0.0911368	Nodiff
CFAP100	-0.923475	0.0911411	Nodiff
SGIP1	0.614781	0.0911879	Nodiff
FZD5	-0.952585	0.0912955	Nodiff
KCNC2	1.16828	0.0913075	Nodiff
ARPC1B	-0.681588	0.091558	Nodiff
TIGAR	0.548264	0.0917349	Nodiff
LOC101113346	-1.64762	0.0917988	Nodiff
PCBP3	0.860595	0.091869	Nodiff
CARD10	-0.962123	0.0920165	Nodiff
LOC101109838	1.7698	0.0921912	Nodiff
LOC101116766	1.07965	0.0923874	Nodiff
NRM	-1.0184	0.0924947	Nodiff
SEZ6	0.871752	0.092568	Nodiff
CD99	-0.719237	0.0927308	Nodiff
HLX	-1.38109	0.0927615	Nodiff
LOC114110784	4.31655	0.093029	Nodiff
AQP1	-3.40942	0.093141	Nodiff
SFRP4	-1.28709	0.0931626	Nodiff
TMPRSS2	-2.11054	0.093385	Nodiff
GFPT2	0.575726	0.0934658	Nodiff
TNFSF13B	-1.01934	0.0936746	Nodiff
IGFBP7	-0.553477	0.0936811	Nodiff
LOC114111465	-1.25182	0.0937459	Nodiff
PLA2G2C	0.875667	0.0938066	Nodiff
GPR158	0.768431	0.0939203	Nodiff
TMEM156	-1.24187	0.0940489	Nodiff
BMERB1	0.568971	0.0941721	Nodiff
KLRD1	-2.5703	0.0943211	Nodiff
PHKA2	0.633715	0.0943268	Nodiff
LOC101120392	3.33584	0.0944728	Nodiff
MARF1	0.599478	0.0945335	Nodiff
GHSR	-1.67453	0.0946017	Nodiff
EFHD2	-0.603374	0.0946559	Nodiff
LOC101120207	-0.982979	0.0946956	Nodiff
LURAP1	0.630051	0.0949562	Nodiff
PDK3	0.585721	0.0951119	Nodiff
GXYLT2	1.56293	0.0951867	Nodiff
SLC24A3	0.644803	0.0952688	Nodiff
LOC101115509	-0.742076	0.0952804	Nodiff
SLC39A14	0.586077	0.0954368	Nodiff
C1S	-0.785754	0.0955011	Nodiff
LOC101118112	-1.55862	0.095513	Nodiff
LOC101119529	2.01565	0.0957253	Nodiff
EPGN	1.18626	0.0958166	Nodiff
HTR2C	0.537736	0.0958525	Nodiff
SLC5A12	2.67174	0.0958756	Nodiff
LIMS2	-0.591183	0.0959545	Nodiff
TLL2	-1.45582	0.09596	Nodiff
SOX21	-0.727942	0.0959806	Nodiff
ARHGAP24	-0.96315	0.0960874	Nodiff
RIPK3	-1.0084	0.0965125	Nodiff
FOXL1	-1.59543	0.0967778	Nodiff
RNF39	1.49782	0.0967944	Nodiff
MYL9	-0.79782	0.096822	Nodiff
CC2D2B	-0.563166	0.0968405	Nodiff
LOC105616104	-2.09312	0.0968748	Nodiff
MAP3K13	0.600312	0.0969812	Nodiff
UGP2	0.652388	0.0970118	Nodiff
NMT2	0.578898	0.0972071	Nodiff
CDKL5	0.795	0.0974186	Nodiff
WIPF1	-0.538449	0.0976485	Nodiff
CNTNAP5	0.557464	0.0977126	Nodiff
ACP5	-0.94324	0.0978763	Nodiff
MAFF	-1.00324	0.0979456	Nodiff
RGS18	-1.90226	0.097959	Nodiff
UBAP1L	-1.53773	0.0979823	Nodiff
CD274	-1.31005	0.0982088	Nodiff
FGF12	0.618842	0.0982509	Nodiff
AGXT2	4.29991	0.0982688	Nodiff
ECPAS	0.727591	0.0983579	Nodiff
EPB41L1	0.582326	0.098564	Nodiff
ARRDC4	-0.619237	0.0985956	Nodiff
P2RY2	-1.13288	0.0985958	Nodiff
SPP1	1.12211	0.0986296	Nodiff
DIPK2A	-0.51685	0.098657	Nodiff
LOC121820762	2.02949	0.0989278	Nodiff
LOC101117673	-0.57383	0.0991346	Nodiff
LOC101121825	1.67525	0.0991685	Nodiff
COLQ	-1.63804	0.0992826	Nodiff
EGR1	-0.77389	0.0994012	Nodiff
UBASH3B	0.812708	0.0994926	Nodiff
LOC114114485	-1.08128	0.0997124	Nodiff
LOC101104051	-0.523708	0.099766	Nodiff
BDKRB2	0.80723	0.0998849	Nodiff
LRTM2	0.797189	0.100064	Nodiff
GLP2R	-2.04589	0.100069	Nodiff
MS4A13	-1.26006	0.100105	Nodiff
CHST4	2.34801	0.10019	Nodiff
KLHL13	0.646027	0.100299	Nodiff
LOC114116098	1.4046	0.100305	Nodiff
NMUR2	-1.50211	0.100347	Nodiff
CGNL1	-0.651516	0.100912	Nodiff
C5AR1	-0.670117	0.101061	Nodiff
TNFRSF17	-4.07517	0.101079	Nodiff
MECOM	-0.801792	0.101088	Nodiff
ADAM23	0.621443	0.101239	Nodiff
TGFBR2	-0.579758	0.101352	Nodiff
STK39	0.702494	0.101477	Nodiff
HCAR2	-1.93392	0.101602	Nodiff
CTSK	-0.627404	0.101637	Nodiff
MEGF6	-1.06273	0.101652	Nodiff
LHFPL5	0.719516	0.101652	Nodiff
LOC101104700	-1.03073	0.10173	Nodiff
CD70	-4.2588	0.101846	Nodiff
MRPS27	0.735674	0.101976	Nodiff
ADAMTS5	1.43781	0.102092	Nodiff
ASAP2	0.615811	0.102159	Nodiff
BCAT1	0.719418	0.102327	Nodiff
CABP2	-2.49515	0.102376	Nodiff
EFR3A	0.596387	0.102436	Nodiff
LOC101103335	0.882022	0.102704	Nodiff
LOC101108346	-0.968992	0.102771	Nodiff
RAPSN	-2.66554	0.102999	Nodiff
PLCB2	-0.738999	0.103001	Nodiff
AKAP4	-0.75765	0.103064	Nodiff
TFAP2A	1.66008	0.103326	Nodiff
USP40	-0.528293	0.103342	Nodiff
CADM2	0.678813	0.103382	Nodiff
MYBPC1	1.28614	0.103418	Nodiff
XPNPEP2	-1.39775	0.103443	Nodiff
TNF	-1.29403	0.103461	Nodiff
LOC121817223	-1.68943	0.103586	Nodiff
LOC121816623	-1.30564	0.103587	Nodiff
INA	0.661097	0.10407	Nodiff
CLVS1	0.651146	0.104747	Nodiff
LOC105609859	0.56808	0.104823	Nodiff
LOC121816658	-1.98945	0.104828	Nodiff
LOC101109370	-3.94425	0.104895	Nodiff
COL3A1	-1.00908	0.10503	Nodiff
MYOZ3	1.67065	0.105077	Nodiff
LOC114110633	-0.906499	0.105095	Nodiff
MYT1	-0.624263	0.105104	Nodiff
LOC114112918	4.42928	0.105226	Nodiff
LOC101121100	4.42929	0.105262	Nodiff
SYT15	-0.993655	0.105265	Nodiff
GNG8	-1.35787	0.105419	Nodiff
LOC114109640	-2.17042	0.105424	Nodiff
NAALAD2	-0.816779	0.105427	Nodiff
SETD7	0.558579	0.1055	Nodiff
GNG4	-0.547513	0.10568	Nodiff
CFAP54	-0.984814	0.105788	Nodiff
LOC114115675	1.83883	0.105868	Nodiff
RND1	0.628391	0.105885	Nodiff
BFSP2	-1.1378	0.105992	Nodiff
SYT7	0.600348	0.106427	Nodiff
FOXE3	-3.91145	0.106508	Nodiff
LOXL4	1.50509	0.106519	Nodiff
SMIM33	-2.21179	0.106584	Nodiff
LOC101123537	-3.91576	0.106765	Nodiff
LOC101106781	-3.91575	0.106794	Nodiff
LOC101115175	0.640666	0.106795	Nodiff
SFN	2.92745	0.107007	Nodiff
HEY2	-0.582615	0.107162	Nodiff
LOC121815996	-0.604156	0.107175	Nodiff
FRMPD4	0.789259	0.107197	Nodiff
E2F2	-1.19841	0.107502	Nodiff
PDCD1LG2	-1.16034	0.107536	Nodiff
SVEP1	-1.12838	0.107556	Nodiff
LOC114114036	0.967533	0.107573	Nodiff
RPS3A	-0.545811	0.107707	Nodiff
LOC101105810	-2.04161	0.107794	Nodiff
LOC101103178	-0.806579	0.107854	Nodiff
MYO3B	1.37037	0.107969	Nodiff
MAN2B1	-0.565419	0.107975	Nodiff
LOC121818643	1.61542	0.108272	Nodiff
LOC114111684	-3.94031	0.108439	Nodiff
ANOS1	0.675678	0.108468	Nodiff
TNFAIP6	0.912359	0.108475	Nodiff
RPL39	-0.675746	0.108567	Nodiff
ZNF385A	0.789961	0.108629	Nodiff
NPC1L1	-3.70832	0.108907	Nodiff
RSU1	-0.594764	0.108913	Nodiff
CD40LG	-2.71867	0.108944	Nodiff
COCH	1.18733	0.108968	Nodiff
ERAP1	-0.576891	0.109133	Nodiff
CD300H	-3.71328	0.109135	Nodiff
SEMA3E	0.824461	0.109192	Nodiff
KCNA1	1.04587	0.109414	Nodiff
EDARADD	1.29972	0.109692	Nodiff
LOC121819506	-1.76089	0.109731	Nodiff
ADRB3	-2.08681	0.109825	Nodiff
CSPG4	-0.673567	0.109882	Nodiff
CCRL2	-0.871889	0.109951	Nodiff
LOC121816898	3.74546	0.109991	Nodiff
SORL1	0.660861	0.110115	Nodiff
SOX18	-1.08965	0.110168	Nodiff
FBLN5	-0.671758	0.110213	Nodiff
AKNA	-0.780063	0.110371	Nodiff
CLDN1	-1.4685	0.110587	Nodiff
BATF2	-1.58237	0.110654	Nodiff
LOC101113438	2.72401	0.11066	Nodiff
LOC101113502	-1.84575	0.110668	Nodiff
ART4	-1.43554	0.110679	Nodiff
CRACD	0.534128	0.110706	Nodiff
DLG2	0.633742	0.110742	Nodiff
TLR1	-0.732183	0.110888	Nodiff
SV2C	0.940632	0.110968	Nodiff
CCDC80	0.777856	0.111135	Nodiff
KCTD17	0.602208	0.111204	Nodiff
ALDH1A2	1.69301	0.111308	Nodiff
KLF10	-0.634993	0.111335	Nodiff
SCN10A	-2.45775	0.111407	Nodiff
MARCHF11	1.03374	0.111638	Nodiff
WDR7	0.545349	0.111674	Nodiff
CLDN5	-0.649926	0.111839	Nodiff
LOC101106722	1.34599	0.11184	Nodiff
MAPK10	0.623198	0.111973	Nodiff
LOC114117822	-1.00555	0.112224	Nodiff
MPIG6B	1.91068	0.112234	Nodiff
GUCA1B	-1.16746	0.112257	Nodiff
UCN3	-2.30795	0.112337	Nodiff
EBF1	0.70318	0.112366	Nodiff
SASH3	-0.915771	0.112462	Nodiff
ANTXR1	-0.604702	0.112498	Nodiff
FOXC2	-1.29862	0.112864	Nodiff
LPIN1	0.518378	0.112945	Nodiff
LOC114116088	-1.06923	0.113078	Nodiff
TRAP1	0.564654	0.113238	Nodiff
STPG4	0.593011	0.113263	Nodiff
SPDEF	-3.90507	0.113267	Nodiff
HINT1	-0.601598	0.11415	Nodiff
GABRE	-1.23386	0.114365	Nodiff
PDZD3	-1.22521	0.114452	Nodiff
DLL3	-1.05944	0.114497	Nodiff
C19H3orf14	0.633351	0.114533	Nodiff
GPNMB	-0.7593	0.114797	Nodiff
PDE6C	-1.1056	0.114812	Nodiff
PRRT4	-0.944812	0.114851	Nodiff
IL31RA	1.81808	0.114867	Nodiff
LOC121818534	2.28821	0.114913	Nodiff
SPTBN2	0.794492	0.11494	Nodiff
SALL1	-0.556666	0.115015	Nodiff
CCDC122	-2.57209	0.11504	Nodiff
CHRM2	1.07672	0.115235	Nodiff
FGF23	1.08993	0.115377	Nodiff
FKBP5	0.521749	0.115492	Nodiff
MAP3K9	0.544197	0.115621	Nodiff
MRC2	-0.626014	0.115665	Nodiff
SFXN1	0.548624	0.116074	Nodiff
LOC114108603	1.35273	0.116534	Nodiff
GPR155	0.580455	0.117337	Nodiff
IFIT2	-0.634658	0.117386	Nodiff
DOC2A	-1.03864	0.117401	Nodiff
PLAC8	-2.08116	0.117438	Nodiff
HERC5	-0.622725	0.11747	Nodiff
ATP2A2	0.589781	0.117495	Nodiff
KCNJ5	-1.71878	0.117514	Nodiff
PRKG2	-0.648037	0.117541	Nodiff
SERPIND1	-2.25491	0.117554	Nodiff
ALB	0.895744	0.117584	Nodiff
PIP4P2	0.563757	0.117647	Nodiff
C11H17orf98	-2.16683	0.117805	Nodiff
USP2	0.577406	0.117868	Nodiff
ABI3	-0.837332	0.117921	Nodiff
RPS12	-0.528738	0.118079	Nodiff
LOC121816540	0.927472	0.118156	Nodiff
ECT2L	-0.865848	0.11841	Nodiff
MAP3K7CL	-1.10323	0.118413	Nodiff
LOC114111421	-1.89434	0.118482	Nodiff
COL4A2	-0.510585	0.118724	Nodiff
LOC101102078	-0.670995	0.118908	Nodiff
CADPS	0.707088	0.118965	Nodiff
NRROS	-1.00353	0.119029	Nodiff
CDS1	0.679851	0.11908	Nodiff
NENF	-0.64306	0.119101	Nodiff
GRM1	0.629263	0.119292	Nodiff
LOC121819705	4.11555	0.119307	Nodiff
ELF3	4.11553	0.119352	Nodiff
GABRA4	0.919486	0.119423	Nodiff
KRT24	3.96326	0.119441	Nodiff
LEMD1	-1.85017	0.119454	Nodiff
ASB13	0.683436	0.119547	Nodiff
NOTCH1	-0.532791	0.119678	Nodiff
LOC105603273	-3.87532	0.119728	Nodiff
LOC101105884	-3.8753	0.119766	Nodiff
KRT1	-3.87528	0.119803	Nodiff
IL13	-2.09659	0.119841	Nodiff
OLFML2A	-0.64922	0.120099	Nodiff
ATP2A1	1.40887	0.120174	Nodiff
ADARB2	0.878192	0.120238	Nodiff
PPIP5K1	0.504549	0.120553	Nodiff
LOC114111783	3.9976	0.120968	Nodiff
CDH5	-0.627052	0.12097	Nodiff
LOC105609337	-3.72202	0.121113	Nodiff
CNR2	-3.72202	0.121115	Nodiff
PDGFD	-0.505961	0.121227	Nodiff
EZH2	-0.859538	0.121239	Nodiff
LMTK2	0.562734	0.121247	Nodiff
CD80	-1.04996	0.121344	Nodiff
RNF135	-0.829973	0.121466	Nodiff
LOC114113871	-1.23091	0.121471	Nodiff
LOC101120236	-1.2302	0.121498	Nodiff
LOC105615767	1.77946	0.121547	Nodiff
COL4A1	-0.485137	0.121603	Nodiff
BTBD10	0.501589	0.121629	Nodiff
KCNA4	0.882466	0.122147	Nodiff
TRIM34	-1.01885	0.122404	Nodiff
CLIC1	-0.628527	0.122575	Nodiff
CASP8	-0.696228	0.122741	Nodiff
LOC114108805	4.04958	0.1228	Nodiff
KCNA7	-3.86865	0.122976	Nodiff
SLC25A5	0.620464	0.123172	Nodiff
HK3	-1.28478	0.123215	Nodiff
NTM	0.5536	0.123231	Nodiff
LOC101105269	0.753825	0.123609	Nodiff
CRISPLD1	-0.799981	0.123689	Nodiff
EPHB1	0.515281	0.123713	Nodiff
GOLGA7B	0.633268	0.123737	Nodiff
MFSD6L	-3.87839	0.123793	Nodiff
ITIH3	-3.87838	0.123828	Nodiff
ITGA5	-0.87799	0.123896	Nodiff
LOC114118386	-0.918259	0.123998	Nodiff
SYNE4	1.80708	0.12403	Nodiff
FNDC4	0.628163	0.124186	Nodiff
BBOF1	0.874915	0.124346	Nodiff
HEPACAM2	1.40539	0.124565	Nodiff
AQP9	-3.7492	0.124596	Nodiff
PTGER2	1.42445	0.124693	Nodiff
GLRA3	0.926837	0.124923	Nodiff
ZBTB7C	-1.11271	0.124961	Nodiff
AKAP6	0.526861	0.125142	Nodiff
LOC101107908	-0.607877	0.125231	Nodiff
LOC101116964	1.06005	0.125255	Nodiff
IL2RG	-1.62755	0.125393	Nodiff
ANGPT4	-0.994282	0.125717	Nodiff
SLC37A4	0.655939	0.125849	Nodiff
SLC52A3	1.62049	0.125893	Nodiff
LOC114116113	-1.04941	0.125901	Nodiff
IL16	-0.922012	0.125924	Nodiff
TMSB4X	-0.527535	0.126021	Nodiff
CNNM1	0.517856	0.126059	Nodiff
COL12A1	-0.728894	0.126093	Nodiff
CDH12	0.713448	0.126118	Nodiff
TM4SF1	-0.612581	0.126127	Nodiff
ANK3	0.539984	0.126196	Nodiff
TBATA	-1.90503	0.126274	Nodiff
ABRACL	-0.797309	0.126292	Nodiff
PSME2	-0.613658	0.126426	Nodiff
LOC101115420	-1.13812	0.126491	Nodiff
ATP6V0E1	-0.576544	0.126661	Nodiff
MAP7D2	0.544448	0.126736	Nodiff
STXBP5	0.5575	0.126911	Nodiff
RUNX1T1	0.550451	0.126933	Nodiff
ABCG4	0.502474	0.127026	Nodiff
ADGRE2	-1.94537	0.127103	Nodiff
CHST3	-0.651434	0.127182	Nodiff
GPR26	-0.632925	0.127299	Nodiff
PCARE	3.76259	0.127398	Nodiff
LOC101115846	3.76261	0.127437	Nodiff
TOX	-0.746615	0.127473	Nodiff
ACSS3	-0.547095	0.127584	Nodiff
FGF3	-2.75667	0.127621	Nodiff
TESK2	0.624557	0.127978	Nodiff
ASGR2	-4.08026	0.128293	Nodiff
PPP2R1B	0.512266	0.128425	Nodiff
CASS4	1.06795	0.128428	Nodiff
DGLUCY	-1.75109	0.12843	Nodiff
TMEM123	-0.49868	0.128545	Nodiff
CPEB3	0.486657	0.128556	Nodiff
LOC101110185	-1.8702	0.128625	Nodiff
LOC114110674	-2.013	0.12865	Nodiff
IDH2	0.503115	0.128815	Nodiff
ADAMTS6	-0.711946	0.128834	Nodiff
ENTPD3	0.660472	0.128841	Nodiff
CENPB	-0.503092	0.129086	Nodiff
SH3BP1	-0.92159	0.129336	Nodiff
COL6A1	-0.985027	0.129354	Nodiff
NDUFS1	0.539041	0.129611	Nodiff
GPX3	-1.04101	0.129714	Nodiff
CBLC	-2.5048	0.129784	Nodiff
TEX14	-0.794611	0.129813	Nodiff
LOC114112057	-0.779877	0.129865	Nodiff
TMEM233	-1.89703	0.130072	Nodiff
LOC101112395	4.16853	0.130103	Nodiff
TSGA13	4.16854	0.130122	Nodiff
SGCA	-0.945113	0.130143	Nodiff
PCP4	1.10148	0.130219	Nodiff
USP31	0.600569	0.130231	Nodiff
SLAMF1	-2.43235	0.130232	Nodiff
SGTB	0.542821	0.130238	Nodiff
C24H7orf61	0.929403	0.130293	Nodiff
FCGR3A	-0.738536	0.130434	Nodiff
ARHGEF1	-0.579743	0.130509	Nodiff
GOT2	0.547836	0.130657	Nodiff
GNPTAB	-0.514531	0.13072	Nodiff
INSL6	1.26858	0.130736	Nodiff
CLEC6A	-2.36784	0.130756	Nodiff
TMPRSS13	-1.03596	0.1309	Nodiff
LOXL3	-0.676012	0.130951	Nodiff
LOC101102952	-1.1106	0.131065	Nodiff
WWTR1	-0.570008	0.131234	Nodiff
CLHC1	-0.906828	0.131299	Nodiff
LOC114118018	0.717956	0.131321	Nodiff
LOC101122504	-1.89547	0.131329	Nodiff
FSIP2	3.77372	0.131456	Nodiff
LOC101117325	-0.691891	0.131668	Nodiff
LOC105605770	-0.827316	0.13174	Nodiff
PPP1R18	-0.652316	0.131775	Nodiff
EBI3	-0.986956	0.131853	Nodiff
LOC101104050	-0.556659	0.131938	Nodiff
ITGA2B	-0.859796	0.132087	Nodiff
CCDC197	-1.92151	0.132286	Nodiff
NIBAN1	-0.55596	0.132342	Nodiff
PRMT8	0.762205	0.132539	Nodiff
PLD4	-0.647088	0.132583	Nodiff
F11R	-0.595123	0.132677	Nodiff
MAP1A	0.526512	0.132806	Nodiff
DNAJC27	0.534688	0.132984	Nodiff
HAND1	-3.92183	0.133031	Nodiff
PDE6A	0.840014	0.133266	Nodiff
LOC114116941	2.18413	0.133324	Nodiff
HFM1	-1.28825	0.133461	Nodiff
LOC114117804	4.01626	0.133513	Nodiff
RAB20	-1.21032	0.13352	Nodiff
LOC105613350	2.13257	0.133579	Nodiff
VPS26C	0.534079	0.133584	Nodiff
ITPRIPL2	-0.551085	0.133585	Nodiff
MSN	-0.528486	0.133606	Nodiff
TP53I11	-0.770365	0.133626	Nodiff
IPCEF1	0.660105	0.133643	Nodiff
LOC114110152	0.972833	0.133689	Nodiff
FST	-1.19262	0.133756	Nodiff
COL2A1	-1.08725	0.133763	Nodiff
ISL1	-1.42425	0.133813	Nodiff
LOC101111337	-0.844017	0.133827	Nodiff
OPRM1	0.793523	0.133832	Nodiff
SERPING1	-0.799818	0.133868	Nodiff
BCAS1	-0.56415	0.134244	Nodiff
ANKRD22	-1.7089	0.134299	Nodiff
F2RL2	-0.622747	0.134352	Nodiff
SERPINI2	-1.09671	0.134381	Nodiff
S100A11	-0.798159	0.134551	Nodiff
ANO9	1.42234	0.134686	Nodiff
LOC114111483	-1.20205	0.134694	Nodiff
PREX1	-0.521101	0.134747	Nodiff
NLRP1	-1.01832	0.134749	Nodiff
TRAPPC6B	0.565203	0.134807	Nodiff
SOX4	-0.545884	0.134947	Nodiff
TTC7B	0.51929	0.134983	Nodiff
RNF146	-0.529706	0.135207	Nodiff
KLHL31	1.75071	0.135328	Nodiff
SLC13A1	-3.85734	0.135357	Nodiff
LOC101123180	1.70649	0.135435	Nodiff
LOC114109595	-1.694	0.135569	Nodiff
GSDMB	-2.15957	0.135716	Nodiff
ZFP36	-0.823678	0.135864	Nodiff
STUM	1.12753	0.135876	Nodiff
ADCY9	0.555335	0.135902	Nodiff
RPL37A	0.58029	0.135905	Nodiff
LOC105605613	1.15061	0.135948	Nodiff
MMRN1	-1.4787	0.136075	Nodiff
PLN	-0.753631	0.13621	Nodiff
SLC4A7	-0.517817	0.136236	Nodiff
DOC2B	0.725339	0.136326	Nodiff
LOC106991782	-1.00959	0.136385	Nodiff
FAM187A	0.999978	0.136397	Nodiff
ALDH8A1	1.30978	0.1364	Nodiff
LOC105604171	-2.97024	0.136408	Nodiff
TIMM17A	0.613112	0.136551	Nodiff
KANK2	-0.488587	0.136627	Nodiff
CYTL1	1.19365	0.136718	Nodiff
RPS27	-0.528337	0.136732	Nodiff
LOC101105174	-2.39898	0.136848	Nodiff
UNC80	0.567154	0.136935	Nodiff
GPR174	-2.32858	0.136985	Nodiff
RHOJ	-0.603388	0.137003	Nodiff
AFAP1L1	-0.789934	0.137182	Nodiff
ETV5	0.497655	0.137191	Nodiff
NINJ2	-0.717641	0.137388	Nodiff
NGFR	-1.28161	0.13739	Nodiff
MTX3	0.621189	0.137391	Nodiff
PI15	-1.19648	0.137723	Nodiff
LOC101114379	0.728777	0.137734	Nodiff
FES	-0.817508	0.137834	Nodiff
RGS1	-1.00695	0.13808	Nodiff
SLC6A4	-1.7301	0.138335	Nodiff
LOC101120999	-2.04005	0.138342	Nodiff
INSM1	-0.815607	0.138439	Nodiff
TRAF3IP3	-0.848776	0.138512	Nodiff
TUBA4A	0.538048	0.138716	Nodiff
WSB1	-0.49579	0.138997	Nodiff
LOC105605648	-2.07041	0.139105	Nodiff
IDH3A	0.533567	0.139257	Nodiff
PDE4D	0.539794	0.139339	Nodiff
DNAJC28	0.6968	0.139513	Nodiff
THSD7A	0.680475	0.13957	Nodiff
LOC101111001	1.36347	0.139642	Nodiff
LOC101120353	2.53351	0.139706	Nodiff
LOC114114955	1.36414	0.139706	Nodiff
FGF20	-1.32337	0.13982	Nodiff
LOC121817695	2.52677	0.139822	Nodiff
GPR83	-1.12311	0.139877	Nodiff
FHAD1	-0.902055	0.139992	Nodiff
FAM234B	0.520586	0.139997	Nodiff
CD37	-0.776742	0.140073	Nodiff
ATP13A5	0.89177	0.140169	Nodiff
CHRNA6	1.07298	0.140217	Nodiff
MINPP1	0.498593	0.140301	Nodiff
CALCA	2.52698	0.14033	Nodiff
ODC1	0.503606	0.140349	Nodiff
CADPS2	-1.00511	0.140463	Nodiff
TCF19	-1.34284	0.140539	Nodiff
VSIG4	-0.887019	0.140687	Nodiff
DUSP1	-0.58362	0.140973	Nodiff
RASGRF2	-0.668051	0.141112	Nodiff
RRAS2	-0.550024	0.141395	Nodiff
RAET1E	-1.65872	0.141499	Nodiff
LOC101116298	-0.546832	0.141585	Nodiff
ASPM	-1.15412	0.141696	Nodiff
PLCL2	0.607988	0.141847	Nodiff
ADAP2	-0.562485	0.141875	Nodiff
LOC101106975	-0.53669	0.141907	Nodiff
LOC121818296	-2.36205	0.141913	Nodiff
ACSL5	-0.760817	0.142169	Nodiff
CPA6	2.26273	0.14218	Nodiff
LEPROT	-0.49243	0.142325	Nodiff
GUCY1A1	0.843314	0.142392	Nodiff
ATP2C2	1.26522	0.142437	Nodiff
MSC	-2.3377	0.142817	Nodiff
LOC101103547	-2.43152	0.142868	Nodiff
FABP7	-0.760846	0.14295	Nodiff
GRM8	0.642463	0.142994	Nodiff
PBX3	0.810256	0.143103	Nodiff
AJAP1	0.610291	0.143115	Nodiff
PRSS35	-1.09625	0.143302	Nodiff
ATP1A1	0.653985	0.143354	Nodiff
FRMD7	-1.30241	0.143529	Nodiff
YBX3	-0.573377	0.143777	Nodiff
GAB3	-0.881066	0.143952	Nodiff
GRHPR	0.503724	0.14407	Nodiff
CD27	-2.28264	0.144103	Nodiff
SIK2	0.555174	0.144104	Nodiff
OLIG1	-0.485416	0.144163	Nodiff
STAT1	-0.517886	0.144172	Nodiff
PYCR1	0.925596	0.14425	Nodiff
LOC101106776	1.09057	0.144284	Nodiff
LOC121818983	-1.68153	0.14432	Nodiff
KIF25	1.03668	0.144499	Nodiff
GJD2	0.915786	0.144751	Nodiff
HLF	0.686667	0.144839	Nodiff
LOC105602100	-1.08387	0.144922	Nodiff
LOC105613829	1.44134	0.144949	Nodiff
MS4A3	-1.1894	0.145067	Nodiff
CYB561	0.542164	0.145499	Nodiff
TOM1L2	0.514119	0.145608	Nodiff
TAC1	1.1497	0.146048	Nodiff
TRIM38	-0.794711	0.146178	Nodiff
TLN1	-0.508522	0.146533	Nodiff
GPR132	-1.10331	0.146845	Nodiff
STEAP3	-0.812373	0.147049	Nodiff
LOC114117223	-1.8986	0.147093	Nodiff
LOC101116185	-2.25224	0.147094	Nodiff
APAF1	-0.49533	0.147292	Nodiff
FGF9	0.596841	0.147693	Nodiff
SYNJ1	0.506191	0.147718	Nodiff
LECT2	-1.7474	0.14779	Nodiff
KCNE1	1.50807	0.14788	Nodiff
WBP2	0.47722	0.14791	Nodiff
LOC101113531	-0.678432	0.147935	Nodiff
ANGPTL1	0.98339	0.148122	Nodiff
GPSM3	-0.843973	0.148223	Nodiff
NUAK2	-0.646262	0.148339	Nodiff
IL18	-0.551677	0.148378	Nodiff
VSNL1	0.829778	0.148527	Nodiff
LOC101110773	-0.472797	0.148603	Nodiff
CCDC77	-0.638824	0.148635	Nodiff
LOC101112115	0.76133	0.148678	Nodiff
LOC121816777	-2.39118	0.148895	Nodiff
LOC106991189	3.14262	0.14895	Nodiff
ZBTB7A	0.50309	0.149143	Nodiff
CCDC83	-1.06949	0.149152	Nodiff
TOGARAM2	-0.941918	0.149176	Nodiff
EHD4	-0.529227	0.149523	Nodiff
OSMR	-0.585829	0.149552	Nodiff
AGL	0.54249	0.149724	Nodiff
LOC101103766	-1.07163	0.149846	Nodiff
LPAR5	-0.616533	0.149871	Nodiff
CHODL	-1.0441	0.150113	Nodiff
CALB1	1.64414	0.150177	Nodiff
CDK14	0.508264	0.150179	Nodiff
NPR1	-0.850033	0.150401	Nodiff
RP1L1	-1.58014	0.150417	Nodiff
TBC1D4	0.494563	0.150463	Nodiff
NXPE3	0.540543	0.150465	Nodiff
SOX3	-1.02102	0.150469	Nodiff
LOC101117638	-1.39077	0.150673	Nodiff
HTR2A	0.829959	0.150729	Nodiff
SHCBP1L	-0.949466	0.150853	Nodiff
RHOBTB2	0.552856	0.150858	Nodiff
ALX1	-1.55846	0.15092	Nodiff
ROR2	1.85742	0.150944	Nodiff
CHRNB2	0.490624	0.150977	Nodiff
SLC4A8	0.55864	0.151167	Nodiff
GPR20	-1.58646	0.151315	Nodiff
SPEM2	1.09414	0.151403	Nodiff
TP53INP1	-0.495166	0.151643	Nodiff
ITPRIPL1	-0.846182	0.151706	Nodiff
ITPR3	-0.727483	0.151778	Nodiff
LOC101108414	-0.716126	0.15183	Nodiff
CACNG5	1.23705	0.15204	Nodiff
LOC101110095	0.506614	0.152102	Nodiff
LOC101118932	0.866376	0.152206	Nodiff
NDRG4	0.551239	0.152398	Nodiff
LOC101111868	0.820415	0.152402	Nodiff
CMC4	-0.877823	0.152426	Nodiff
ACKR4	-1.47956	0.152518	Nodiff
S100Z	-2.31421	0.152549	Nodiff
LOC114110661	1.56159	0.152573	Nodiff
GALR3	-1.18556	0.152646	Nodiff
ZFPM2	0.797066	0.152884	Nodiff
NOS3	-0.687657	0.152895	Nodiff
INVS	-0.488317	0.153081	Nodiff
HABP4	0.53879	0.153131	Nodiff
C4H7orf57	-0.945191	0.153435	Nodiff
KIF4A	-1.3128	0.15347	Nodiff
PSME1	-0.458971	0.153549	Nodiff
RAP1GDS1	0.492087	0.1538	Nodiff
DEF6	-0.842502	0.154179	Nodiff
DGKI	0.644031	0.154218	Nodiff
CCDC39	-0.871839	0.154627	Nodiff
TRIM14	-0.792163	0.154638	Nodiff
LOC101106998	-0.488337	0.155009	Nodiff
BIRC5	-1.16896	0.155033	Nodiff
LOC114109030	-1.66664	0.155254	Nodiff
DIRAS2	0.622267	0.155299	Nodiff
LOC105612048	-1.10292	0.155334	Nodiff
NABP1	-0.554564	0.155646	Nodiff
SPON2	1.01682	0.155724	Nodiff
KREMEN1	0.564495	0.155777	Nodiff
KCNJ2	0.645265	0.155858	Nodiff
ORAI3	-0.836751	0.155898	Nodiff
AKAIN1	1.32363	0.155984	Nodiff
FAT1	0.495863	0.155992	Nodiff
C19H3orf86	1.58442	0.156161	Nodiff
IGSF11	0.526676	0.156166	Nodiff
PMEPA1	0.608253	0.156465	Nodiff
SYK	-0.533922	0.156547	Nodiff
GBA2	0.479348	0.156556	Nodiff
LOC105607887	-1.83815	0.156881	Nodiff
C12H1orf115	0.787529	0.156927	Nodiff
RTKN2	1.00551	0.15694	Nodiff
TSSK6	1.06203	0.157099	Nodiff
SMIM32	1.41375	0.157105	Nodiff
ANGPTL5	-1.22576	0.157124	Nodiff
SNX18	-0.446675	0.157237	Nodiff
PPP1R14C	0.60533	0.157404	Nodiff
LYRM7	0.497239	0.157413	Nodiff
LOC105612090	-0.733091	0.157421	Nodiff
CTSZ	-0.515412	0.157423	Nodiff
VIP	-1.45804	0.157831	Nodiff
ZNF488	-1.08908	0.157889	Nodiff
RASSF5	0.538745	0.157903	Nodiff
LPAR6	-0.615587	0.158013	Nodiff
ATP5F1B	0.503813	0.158038	Nodiff
GAL3ST4	-0.609721	0.158125	Nodiff
FILIP1L	-0.674102	0.158252	Nodiff
DSG3	-2.229	0.15838	Nodiff
BANK1	-0.839219	0.158381	Nodiff
LOC101120811	-2.22901	0.158399	Nodiff
KRT222	0.488249	0.158551	Nodiff
INPP5A	0.514922	0.158567	Nodiff
LOC101107359	2.14361	0.158731	Nodiff
MPL	-0.848534	0.158879	Nodiff
LOC114109112	-1.00341	0.158894	Nodiff
LOC443326	-0.755495	0.158901	Nodiff
GUCY1B1	0.608028	0.158949	Nodiff
RAB11FIP4	0.546377	0.159345	Nodiff
SLC19A2	0.488085	0.159462	Nodiff
THBS1	-0.862362	0.159679	Nodiff
P2RY13	-0.645641	0.159686	Nodiff
UTS2B	3.88046	0.15973	Nodiff
MTNR1B	3.88043	0.159769	Nodiff
LOC101119706	-0.935706	0.159801	Nodiff
CNNM2	0.449539	0.160137	Nodiff
GRIP2	0.782373	0.160245	Nodiff
RASGEF1B	0.557883	0.160269	Nodiff
AXL	-0.458096	0.160353	Nodiff
LOC114117625	-1.18829	0.160458	Nodiff
SULT4A1	0.488856	0.160679	Nodiff
FAIM2	0.493815	0.160729	Nodiff
TEK	-0.530671	0.161009	Nodiff
JAG2	-0.584029	0.161712	Nodiff
LOC101119435	-0.564056	0.161807	Nodiff
KIF12	-1.3091	0.161979	Nodiff
GNAI2	-0.476542	0.16199	Nodiff
FCER1G	-0.728395	0.162261	Nodiff
TGFBR1	-0.503367	0.162416	Nodiff
LOC101111069	1.2584	0.162448	Nodiff
C25H10orf105	-1.01998	0.162449	Nodiff
LOC101109975	-0.904105	0.162502	Nodiff
LOC114108715	-0.625236	0.162641	Nodiff
CLDN19	1.47681	0.162844	Nodiff
ME3	0.528392	0.162855	Nodiff
SOX6	-0.445716	0.162936	Nodiff
SEMA7A	0.739803	0.163068	Nodiff
NKX6-3	1.15861	0.163074	Nodiff
PFKM	0.495193	0.163152	Nodiff
LOC101115006	1.02166	0.163211	Nodiff
ECEL1	0.479259	0.163266	Nodiff
LOC114117957	0.796343	0.163432	Nodiff
KCNH2	0.51183	0.163545	Nodiff
STYXL2	-2.48361	0.163594	Nodiff
CLCNKA	0.934471	0.163604	Nodiff
EPHB6	1.14969	0.163664	Nodiff
LOC101107641	-0.758965	0.163776	Nodiff
CD164L2	1.8766	0.163847	Nodiff
APC2	0.473006	0.163891	Nodiff
MAB21L2	1.7683	0.163906	Nodiff
BEAN1	-0.786093	0.163928	Nodiff
JUN	-0.480779	0.164004	Nodiff
EDIL3	0.583375	0.164121	Nodiff
FGF7	-0.891975	0.164201	Nodiff
LOC101122983	-0.917368	0.164369	Nodiff
TRAM2	-0.835347	0.164394	Nodiff
SV2A	0.503902	0.164532	Nodiff
CD22	-0.904054	0.16458	Nodiff
IL15	-1.12221	0.164667	Nodiff
PACRG	-0.597495	0.164797	Nodiff
LOC101117965	0.484885	0.164815	Nodiff
LOC101113599	0.458698	0.165016	Nodiff
CTDSP1	-0.48834	0.165037	Nodiff
EFR3B	0.611016	0.165105	Nodiff
NPY	-1.32026	0.165226	Nodiff
LOC105605761	-1.03145	0.165249	Nodiff
MYO18B	0.909151	0.165331	Nodiff
KCNT2	-0.793502	0.165538	Nodiff
KRT8	-2.31864	0.165575	Nodiff
DGKB	0.814618	0.165641	Nodiff
SLC16A6	0.590705	0.165809	Nodiff
ACOT11	0.706147	0.165867	Nodiff
LOC114115693	-0.959353	0.165978	Nodiff
LOC101119588	-1.94581	0.166112	Nodiff
DENND5B	0.473406	0.166377	Nodiff
SLC39A8	-0.53757	0.166409	Nodiff
PTPN3	0.517352	0.166413	Nodiff
SEZ6L2	0.46894	0.1665	Nodiff
MCHR1	0.907754	0.166833	Nodiff
WNK2	0.453814	0.166854	Nodiff
SV2B	0.483889	0.166932	Nodiff
TOP1MT	1.30602	0.166981	Nodiff
YARS1	0.45126	0.1672	Nodiff
SCRN1	0.479277	0.167235	Nodiff
LOC101120051	-2.25551	0.167414	Nodiff
FAM217A	-1.01252	0.167418	Nodiff
DCAF6	0.56182	0.167422	Nodiff
LOC101118990	1.32885	0.167445	Nodiff
GDAP1L1	-0.621442	0.167551	Nodiff
PRIM2	0.683995	0.1676	Nodiff
IGFBPL1	-0.903595	0.167648	Nodiff
ARAP1	-0.480323	0.167685	Nodiff
UNC119	0.5032	0.167705	Nodiff
CHN1	0.742006	0.167769	Nodiff
MYOZ2	1.87588	0.167791	Nodiff
GPAM	0.575366	0.16789	Nodiff
ARNTL	0.482273	0.167933	Nodiff
LRFN5	0.467157	0.167965	Nodiff
CR2	1.96058	0.167994	Nodiff
FCRL4	2.68113	0.168246	Nodiff
PDP1	0.484852	0.16826	Nodiff
LOC101108033	1.53833	0.168261	Nodiff
CAPG	-0.918647	0.168267	Nodiff
LOC101112900	3.852	0.16827	Nodiff
GPX7	-0.883342	0.168318	Nodiff
LAMA1	-0.483769	0.1684	Nodiff
GPR152	-3.87614	0.16841	Nodiff
GPR171	-2.32076	0.168535	Nodiff
RGMB	0.487214	0.168607	Nodiff
C5AR2	-0.759313	0.168631	Nodiff
ANXA4	-0.594915	0.168648	Nodiff
TMEM229B	0.519606	0.168656	Nodiff
COPZ2	-0.640395	0.168725	Nodiff
LAPTM4B	0.576673	0.168748	Nodiff
RIMS1	0.476606	0.168751	Nodiff
TNFSF13	0.919816	0.168767	Nodiff
SERHL2	0.72744	0.168925	Nodiff
ELK3	-0.495908	0.168957	Nodiff
ADD2	0.542473	0.169147	Nodiff
CNGA3	-1.32381	0.169216	Nodiff
PPP1R14A	-1.00029	0.169274	Nodiff
SLC4A3	0.477924	0.169633	Nodiff
LOC654403	-0.489263	0.169823	Nodiff
CORO2B	0.595336	0.16984	Nodiff
TRIM47	-0.695889	0.169894	Nodiff
B3GNT7	-0.781591	0.169895	Nodiff
CEACAM19	2.5331	0.169899	Nodiff
LHB	-1.54555	0.169952	Nodiff
GRIN1	0.474576	0.170098	Nodiff
TDRD15	-1.95226	0.170348	Nodiff
SPATA21	-1.86738	0.170735	Nodiff
GSG1L2	-2.43548	0.17079	Nodiff
GNA14	-0.829673	0.170817	Nodiff
LOC101107164	-1.08222	0.170853	Nodiff
GADD45G	-0.856027	0.170861	Nodiff
PTK7	-0.660155	0.170897	Nodiff
ASMT	-2.21073	0.171018	Nodiff
ZNF365	0.552185	0.171134	Nodiff
LOC114116599	-0.909117	0.171146	Nodiff
PIK3R6	-0.871936	0.171214	Nodiff
PPP1R14B	-0.698833	0.171287	Nodiff
NPHS2	1.49106	0.171296	Nodiff
BAIAP2	0.821936	0.17153	Nodiff
WSB2	0.469481	0.171614	Nodiff
NCF4	-1.02176	0.17163	Nodiff
SLC25A33	0.471256	0.171686	Nodiff
SYCP1	1.97152	0.171805	Nodiff
TBC1D2	-0.843814	0.171838	Nodiff
NPPA	1.58493	0.171923	Nodiff
SERTM1	0.65438	0.171941	Nodiff
COL26A1	-1.04185	0.171966	Nodiff
RBP3	-3.87458	0.172002	Nodiff
LOC101117107	-2.59857	0.172104	Nodiff
USP43	-1.01896	0.172179	Nodiff
SBK3	2.97722	0.172203	Nodiff
FGF5	1.59648	0.172204	Nodiff
ATP5F1D	0.477646	0.172337	Nodiff
PLCH2	0.776272	0.172364	Nodiff
MS4A2	-1.18906	0.172681	Nodiff
BMP5	-0.895378	0.172734	Nodiff
HAL	1.1655	0.172757	Nodiff
TNNI2	-1.20212	0.172848	Nodiff
LOC105605644	-0.830749	0.172877	Nodiff
ZFP36L2	-0.463405	0.172928	Nodiff
LOC101118514	1.44658	0.173138	Nodiff
RIN2	-0.468284	0.17319	Nodiff
RAD51	0.957394	0.173436	Nodiff
LOC105602333	1.1656	0.173477	Nodiff
PAK1	0.484697	0.17349	Nodiff
LOC101103352	2.6574	0.173612	Nodiff
FHDC1	0.829901	0.173678	Nodiff
TLR8	-0.93233	0.173717	Nodiff
ESCO2	-1.16595	0.17375	Nodiff
NPHS1	1.17101	0.17377	Nodiff
LOC101102411	-0.881601	0.173823	Nodiff
LOC105607128	-1.33529	0.173893	Nodiff
CERS6	0.450588	0.173928	Nodiff
HOXB4	-1.87748	0.17396	Nodiff
ASPG	-2.2369	0.174039	Nodiff
CASKIN2	-0.444266	0.174063	Nodiff
CAMK4	0.63599	0.174535	Nodiff
UNC13A	0.510903	0.174596	Nodiff
PXDC1	-0.560575	0.174622	Nodiff
KAT14	0.45123	0.174719	Nodiff
ASAP1	0.448938	0.174814	Nodiff
ADIRF	-0.550319	0.175011	Nodiff
BHLHE40	0.69468	0.175039	Nodiff
KCNG3	1.29309	0.175043	Nodiff
PLA2G6	0.507529	0.175065	Nodiff
RAB27B	0.513972	0.175148	Nodiff
SLC35C1	0.695894	0.175197	Nodiff
VDR	-0.500974	0.175258	Nodiff
ABHD14B	-0.712561	0.17537	Nodiff
MTUS2	0.542765	0.175436	Nodiff
MYPN	1.58849	0.175535	Nodiff
BARX2	-3.67683	0.175606	Nodiff
ADM2	-3.67683	0.17562	Nodiff
ARHGAP45	-0.701637	0.175673	Nodiff
IQGAP1	-0.46383	0.175716	Nodiff
SLC43A3	-0.512581	0.175726	Nodiff
NTN5	3.70231	0.175839	Nodiff
C15H11orf96	-0.664832	0.17594	Nodiff
LOC121818481	0.767602	0.176113	Nodiff
ITPR1	0.636264	0.176255	Nodiff
SLC50A1	-0.772602	0.176651	Nodiff
LOC114112829	-1.64223	0.176721	Nodiff
LOC101106625	1.14744	0.176918	Nodiff
BCHE	-0.573029	0.177069	Nodiff
LOC121818524	-0.662905	0.17707	Nodiff
KRT5	-1.48439	0.177441	Nodiff
LOC101110888	0.57917	0.177543	Nodiff
DHX36	0.464889	0.177548	Nodiff
CD9	-0.435494	0.177584	Nodiff
IL2RB	-1.53069	0.1776	Nodiff
CYFIP2	0.627984	0.17761	Nodiff
LOC114111781	1.38646	0.177745	Nodiff
SMARCA1	-0.519523	0.177808	Nodiff
MMRN2	-0.459282	0.177822	Nodiff
TRPM3	0.674188	0.177884	Nodiff
TSPEAR	1.06531	0.177918	Nodiff
LOC101104501	-2.22533	0.177919	Nodiff
SRPX	-0.867852	0.178021	Nodiff
IFIT3	-0.647205	0.178076	Nodiff
SPATS1	0.607291	0.178244	Nodiff
RTN2	0.452161	0.178262	Nodiff
MAOB	0.461451	0.178279	Nodiff
LOC101114456	-1.46535	0.178284	Nodiff
FXYD2	-1.51051	0.178301	Nodiff
PTX4	-3.38861	0.178305	Nodiff
SLC35D2	-0.865518	0.178406	Nodiff
MAGED2	-0.478688	0.178421	Nodiff
LOC105603772	-3.39401	0.178467	Nodiff
POPDC3	1.39062	0.17863	Nodiff
ATXN7L3B	0.452111	0.178716	Nodiff
HAAO	1.59886	0.178918	Nodiff
IKZF1	-0.665582	0.179215	Nodiff
RYR2	0.701967	0.179352	Nodiff
SCRT2	1.33093	0.17936	Nodiff
PARP6	0.487734	0.179375	Nodiff
SLC25A12	0.441411	0.17945	Nodiff
ARL9	-0.911414	0.179463	Nodiff
LOC105604849	-2.33105	0.179742	Nodiff
RBM43	-0.760027	0.179765	Nodiff
LOC114110816	-1.14887	0.179995	Nodiff
CCDC70	-3.67122	0.180005	Nodiff
OPN1SW	2.57827	0.180149	Nodiff
LOC101123247	0.562338	0.180189	Nodiff
TLCD1	0.806674	0.180199	Nodiff
LOC101111210	-1.15137	0.180213	Nodiff
LAMC2	-1.12803	0.180253	Nodiff
LOC101103238	-1.28688	0.180289	Nodiff
PITPNM1	0.460295	0.180663	Nodiff
LOC101103380	-3.68114	0.180737	Nodiff
LOC101112474	-0.652933	0.180842	Nodiff
FOXC1	-0.667111	0.180892	Nodiff
MEOX1	-1.11139	0.180927	Nodiff
KAZN	0.481525	0.180964	Nodiff
CEP170B	0.463877	0.181057	Nodiff
CASP14	-3.42992	0.18108	Nodiff
CRYBG1	0.5875	0.181161	Nodiff
HAUS7	-0.586794	0.181205	Nodiff
C1QTNF7	-0.825415	0.181242	Nodiff
MND1	-1.21673	0.181456	Nodiff
LBHD2	-1.9115	0.182063	Nodiff
LOC101119202	0.709939	0.182186	Nodiff
SLC28A3	1.4915	0.182325	Nodiff
LOC101123672	-0.672646	0.182339	Nodiff
PPM1M	-0.536435	0.182486	Nodiff
LOC101123244	-0.613783	0.182555	Nodiff
ZFP28	-0.418155	0.182565	Nodiff
PPP2R1A	0.488994	0.182663	Nodiff
LOC101114793	-0.944439	0.182724	Nodiff
FBXO45	0.461738	0.182808	Nodiff
HHEX	-0.736545	0.182824	Nodiff
FANCD2	-0.795013	0.182946	Nodiff
NCAPH	-0.858611	0.182985	Nodiff
ABHD3	0.566247	0.183012	Nodiff
ZFYVE9	0.454428	0.183027	Nodiff
ALDH1L1	0.478036	0.18318	Nodiff
MAGI2	0.460765	0.183253	Nodiff
SIRT4	-0.635777	0.183273	Nodiff
NFKB2	-0.667704	0.183285	Nodiff
C24H16orf54	-1.13453	0.183328	Nodiff
BRS3	1.67671	0.183533	Nodiff
GRK3	0.459803	0.183585	Nodiff
SPATA46	-0.856721	0.183655	Nodiff
NDUFA8	0.447651	0.183695	Nodiff
PRDM1	-0.716295	0.183712	Nodiff
SHMT1	-0.561049	0.184019	Nodiff
APELA	-1.12062	0.184041	Nodiff
[truncated: 16,812 more rows]
