# Supplementary material for: Impact of Heat Stress on Gene Expression in the Hypothalamic–Pituitary–Ovarian Axis of Hu Sheep
Source: Animals (Basel). 2025 Jul 25;15(15):2189. doi: 10.3390/ani15152189 (PMC12345516; doi:10.3390/ani15152189)
Supplement: Supplementary file 1 [file animals-15-02189-s001.zip › Supplementary Table S3.xlsx]

## Sheet: Sheet1
Supplementary Table S3. Differentially expressed genes between CP and HSP groups.
id	log2FoldChange	pval	Regulation
LOC101105348	-2.24024	4.23e-06	Down Regulation
LOC121816057	3.85957	6.01e-06	Up Regulation
NRGN	6.81646	2.69e-05	Up Regulation
CBLN2	6.81401	3.53e-05	Up Regulation
NNAT	2.30271	5.11e-05	Up Regulation
CNPY1	8.36654	5.21e-05	Up Regulation
LHX9	7.1623	7.37e-05	Up Regulation
LOC101120890	-2.83265	7.94e-05	Down Regulation
GHSR	-4.38189	7.99e-05	Down Regulation
TFAP2D	11.4746	8.72e-05	Up Regulation
ROBO2	2.8258	8.86e-05	Up Regulation
LOC114108841	7.38009	0.000100745	Up Regulation
GRIN2A	5.18576	0.000105887	Up Regulation
TAC1	4.72899	0.000105961	Up Regulation
KCNK2	2.66373	0.000117272	Up Regulation
GJB6	2.39011	0.000125988	Up Regulation
PLK5	9.42824	0.000146892	Up Regulation
RBFOX1	4.00156	0.000170686	Up Regulation
NPY	5.79004	0.000173709	Up Regulation
ERICH5	4.94806	0.000176335	Up Regulation
CA5A	-5.35655	0.000185619	Down Regulation
IGFBP2	4.14257	0.000210861	Up Regulation
LOC101118932	4.85546	0.000221476	Up Regulation
PVALB	3.32123	0.00024089	Up Regulation
ARPP21	4.80059	0.000246491	Up Regulation
PAK6	5.04109	0.000272723	Up Regulation
LOC121818524	-2.64324	0.000293092	Down Regulation
SCG2	4.09228	0.000308857	Up Regulation
POU4F2	9.96472	0.000313674	Up Regulation
CACNA1I	4.51724	0.000350934	Up Regulation
SST	5.12128	0.000352562	Up Regulation
TPBG	3.81192	0.00040349	Up Regulation
PLEKHD1	5.1194	0.000404167	Up Regulation
LOC101120392	8.88112	0.000427947	Up Regulation
LOC101112819	5.90249	0.00047922	Up Regulation
ADGRD1	4.35635	0.000554138	Up Regulation
GPR88	4.5816	0.000598103	Up Regulation
ADCYAP1	6.02533	0.000616595	Up Regulation
VSIG2	5.19103	0.00062286	Up Regulation
KIT	3.20369	0.000634879	Up Regulation
LOC105614854	-1.59442	0.000657474	Down Regulation
GABRA4	1.92737	0.000666144	Up Regulation
GABRA1	5.11507	0.000666234	Up Regulation
SLITRK6	4.20911	0.000681503	Up Regulation
SV2B	4.41376	0.00068755	Up Regulation
LOC101114082	-3.13446	0.000688735	Down Regulation
SCN4B	4.74511	0.000701748	Up Regulation
EGR3	3.54154	0.000730041	Up Regulation
LOC105605928	-4.92449	0.000790788	Down Regulation
RGS8	4.09833	0.000830176	Up Regulation
KCTD8	4.98761	0.000836868	Up Regulation
IL20RB	4.93001	0.00089924	Up Regulation
LOC101123533	-2.73143	0.000932779	Down Regulation
S100A8	-3.98552	0.000938755	Down Regulation
CCKBR	5.81029	0.00102733	Up Regulation
SLC38A11	5.51363	0.00102806	Up Regulation
PTGER2	5.20541	0.00108851	Up Regulation
LOC106990580	3.05991	0.00112466	Up Regulation
ALDH1A1	2.48717	0.00113717	Up Regulation
STAC	2.96557	0.00114474	Up Regulation
LGI2	3.50424	0.00114734	Up Regulation
DDN	5.41225	0.00115267	Up Regulation
LOC101108696	5.1581	0.00115284	Up Regulation
CAMK2A	3.92416	0.00115383	Up Regulation
LOC101105400	1.74573	0.00115673	Up Regulation
HAPLN4	4.4887	0.00116228	Up Regulation
LAMP5	5.96503	0.00118295	Up Regulation
KCNAB3	3.53057	0.00119593	Up Regulation
GAD2	3.15787	0.00126386	Up Regulation
SYT6	4.77065	0.00129844	Up Regulation
EN1	5.403	0.0013025	Up Regulation
ECEL1	5.21212	0.00130267	Up Regulation
VSNL1	3.56009	0.00139842	Up Regulation
LMO7	3.59283	0.00141881	Up Regulation
COCH	3.4601	0.00147437	Up Regulation
VSTM2A	2.96038	0.00148038	Up Regulation
MEIS2	3.97104	0.00155745	Up Regulation
ADCY1	4.34304	0.00165987	Up Regulation
KCNC1	3.79168	0.00169198	Up Regulation
LOC101108705	1.49757	0.00170322	Up Regulation
JCHAIN	2.81236	0.00170495	Up Regulation
GRM5	2.62813	0.00173207	Up Regulation
LOC101121371	-2.39621	0.00177954	Down Regulation
CNTN6	3.48188	0.00184503	Up Regulation
BDNF	4.68941	0.00191042	Up Regulation
RPRML	5.0856	0.00193796	Up Regulation
CA10	2.39298	0.00195278	Up Regulation
GABRA5	3.42117	0.00211027	Up Regulation
BARHL1	8.19006	0.00212938	Up Regulation
SHOX	8.1794	0.00213707	Up Regulation
STAC2	3.72957	0.0021703	Up Regulation
LOC114115721	1.53067	0.00217404	Up Regulation
MGAT5B	3.24086	0.00217545	Up Regulation
LOC121819865	-3.84771	0.00219478	Down Regulation
LOC105602254	-3.45808	0.00221419	Down Regulation
LOC105604171	4.91555	0.00223345	Up Regulation
HIPK4	4.21371	0.00240872	Up Regulation
NMBR	6.85349	0.00254543	Up Regulation
TCF7L2	2.22353	0.0025686	Up Regulation
TMEM215	4.66169	0.00258317	Up Regulation
DCHS2	2.43494	0.00258444	Up Regulation
BMP3	2.87218	0.00268795	Up Regulation
LOC101120997	-3.73682	0.00269345	Down Regulation
CAMKV	3.61433	0.00271193	Up Regulation
COL11A2	-1.50088	0.00271688	Down Regulation
DIO2	3.63045	0.00275229	Up Regulation
CHRM1	3.90468	0.00275277	Up Regulation
CHRNA3	5.81276	0.0028182	Up Regulation
LOC101121216	5.41177	0.00288046	Up Regulation
STPG4	1.52407	0.0030837	Up Regulation
ARL4D	3.18988	0.00309756	Up Regulation
VAMP1	3.83465	0.00315034	Up Regulation
SYNPR	3.53959	0.00319235	Up Regulation
MYT1L	3.44349	0.00322795	Up Regulation
LOC105615767	2.76689	0.00331725	Up Regulation
SLC12A5	3.82826	0.00346593	Up Regulation
LOC121819374	-3.19746	0.00346975	Down Regulation
C15H11orf87	3.09037	0.00352024	Up Regulation
GJD2	4.47942	0.00352081	Up Regulation
CNTNAP5	3.70172	0.00353018	Up Regulation
IRX6	4.92045	0.00353958	Up Regulation
LOC101117286	3.32269	0.00361161	Up Regulation
CACNB4	2.51014	0.00367707	Up Regulation
SYT2	4.17628	0.0037415	Up Regulation
SLC22A8	4.50182	0.00377808	Up Regulation
CABP1	3.76268	0.00387329	Up Regulation
TMEM196	3.0909	0.00395088	Up Regulation
CALCB	6.23248	0.00400338	Up Regulation
RBFOX3	3.1715	0.00401146	Up Regulation
SCGN	-4.95636	0.00405579	Down Regulation
ELF3	-5.5825	0.00411984	Down Regulation
KANK4	2.66226	0.00445214	Up Regulation
MAB21L1	3.82592	0.00446572	Up Regulation
RIMKLA	3.15368	0.0045983	Up Regulation
SLC6A11	2.61308	0.0046123	Up Regulation
EN2	5.0574	0.00468318	Up Regulation
SCRT1	4.10143	0.00472486	Up Regulation
LOC101123362	-1.14153	0.00474374	Down Regulation
ANKRD34B	3.52896	0.00492709	Up Regulation
CNTN4	2.18004	0.00509033	Up Regulation
PID1	1.14078	0.00524858	Up Regulation
GABRR1	4.58672	0.00526256	Up Regulation
RYR2	2.50877	0.00535131	Up Regulation
GABRB2	3.05193	0.00544111	Up Regulation
GCNT4	3.05544	0.00544763	Up Regulation
KCNJ16	3.07303	0.0054885	Up Regulation
NCDN	2.59519	0.00552512	Up Regulation
KCNC2	3.01055	0.00555826	Up Regulation
BHMT	3.50658	0.0055675	Up Regulation
VSTM2L	2.80039	0.00570288	Up Regulation
FAM163B	2.63153	0.0057091	Up Regulation
LOC101117810	4.32228	0.00575074	Up Regulation
RIMS2	1.961	0.00579735	Up Regulation
LOC101105358	2.15943	0.00582681	Up Regulation
CHRNA6	4.53335	0.00585064	Up Regulation
GABRR2	3.07056	0.00608349	Up Regulation
RGS16	2.02074	0.00609818	Up Regulation
DOC2B	2.90979	0.00611124	Up Regulation
ADAM11	3.8206	0.00616217	Up Regulation
PEBP1	1.04932	0.00620565	Up Regulation
GABBR2	2.47299	0.00620964	Up Regulation
GLRA2	3.45477	0.00628003	Up Regulation
SNCB	3.22381	0.0062993	Up Regulation
CNTNAP4	2.49212	0.00631423	Up Regulation
LOC101112469	5.53598	0.00634038	Up Regulation
PTCHD1	2.84668	0.00634648	Up Regulation
LOC114111442	-3.80022	0.00636451	Down Regulation
STC1	2.97691	0.00644632	Up Regulation
SEL1L3	2.42403	0.00656093	Up Regulation
BCL11B	2.92527	0.00656524	Up Regulation
TAFA1	2.63744	0.00676929	Up Regulation
SPTB	3.38439	0.00689023	Up Regulation
GRIA2	2.18343	0.00691064	Up Regulation
PRKCB	1.73482	0.0070494	Up Regulation
TP53I11	1.83213	0.00705396	Up Regulation
GCSAML	-5.89266	0.00707017	Down Regulation
EPHA8	4.57415	0.00708216	Up Regulation
RDH12	3.36928	0.00722786	Up Regulation
LOC105605730	-5.22316	0.00737434	Down Regulation
PAQR9	3.90688	0.00737982	Up Regulation
GABRD	4.23273	0.0074261	Up Regulation
TM4SF4	3.03925	0.0075115	Up Regulation
ALK	3.15911	0.00751283	Up Regulation
CA7	4.55704	0.00751614	Up Regulation
RAPGEF4	1.80974	0.00752613	Up Regulation
ADARB1	2.43923	0.00757623	Up Regulation
GAD1	2.82754	0.00759213	Up Regulation
NKAIN1	2.83097	0.0076333	Up Regulation
KCNH5	3.24577	0.00764879	Up Regulation
CNKSR2	2.57658	0.00768589	Up Regulation
PEBP4	3.21276	0.00784878	Up Regulation
ESRRG	2.66223	0.00795803	Up Regulation
MFSD4A	2.32858	0.00796378	Up Regulation
SCN2A	2.50738	0.00806247	Up Regulation
RASGRF1	3.07306	0.00812164	Up Regulation
HEMGN	-5.54341	0.00815926	Down Regulation
GPR12	3.45581	0.0081675	Up Regulation
ENTPD3	3.12712	0.00822929	Up Regulation
LOC121818498	-2.00118	0.00822972	Down Regulation
ST8SIA6	4.34572	0.00835681	Up Regulation
RYR3	2.42005	0.00835805	Up Regulation
EPPK1	-1.87529	0.0084342	Down Regulation
MYF6	6.04711	0.00860747	Up Regulation
CPNE5	2.97455	0.00861865	Up Regulation
TMEM200A	2.34364	0.00871371	Up Regulation
GRM4	3.69513	0.00878275	Up Regulation
LSMEM2	-2.82149	0.00878995	Down Regulation
NRIP3	2.23125	0.00880191	Up Regulation
HBB	-4.0509	0.00880974	Down Regulation
MPPED1	3.60752	0.00887807	Up Regulation
SLITRK4	2.43537	0.00890482	Up Regulation
TUBA4A	2.13423	0.00894865	Up Regulation
CACNG5	4.10421	0.00895861	Up Regulation
NRXN3	2.78307	0.00917318	Up Regulation
SPTSSB	2.84265	0.00924619	Up Regulation
IRX5	2.44421	0.00926709	Up Regulation
POU6F2	3.09797	0.00932303	Up Regulation
LOC101114319	-1.00013	0.0094409	Down Regulation
NPTX1	2.55703	0.00958916	Up Regulation
BCL11A	3.70636	0.00966811	Up Regulation
CNTN3	2.96086	0.00968754	Up Regulation
FGF9	2.00534	0.00969131	Up Regulation
OAF	-1.71971	0.00983152	Down Regulation
LDB2	1.53829	0.00983973	Up Regulation
NAT8L	2.95242	0.00984324	Up Regulation
GFRA2	2.6795	0.00990381	Up Regulation
C24H16orf89	4.78106	0.00995003	Up Regulation
CDH13	1.9914	0.0100134	Up Regulation
GPR158	2.81106	0.0100535	Up Regulation
HTR1B	2.58733	0.0101024	Up Regulation
LOC101120408	3.32972	0.0101043	Up Regulation
SORCS3	2.44953	0.0101914	Up Regulation
ANK1	2.66283	0.0102197	Up Regulation
HOMER1	1.78749	0.0103399	Up Regulation
RXFP3	3.02312	0.0103653	Up Regulation
RIMS1	2.1082	0.0105491	Up Regulation
PTH2R	5.1261	0.0107249	Up Regulation
NOS1	2.54359	0.0108374	Up Regulation
GALNT14	2.44682	0.010888	Up Regulation
NSF	1.95681	0.0108982	Up Regulation
SHC3	2.53356	0.0109456	Up Regulation
LYPD6	1.83542	0.0111067	Up Regulation
SCN1B	2.32171	0.0111123	Up Regulation
SPRY4	2.02625	0.011177	Up Regulation
AJAP1	1.77939	0.0112498	Up Regulation
SCNN1A	2.2462	0.0112658	Up Regulation
PAX7	5.4981	0.0113609	Up Regulation
UNC13C	1.7531	0.0114316	Up Regulation
SCN1A	2.84597	0.011475	Up Regulation
ZNF831	4.21706	0.0116353	Up Regulation
STC2	3.06653	0.0116517	Up Regulation
POU2AF1	4.74971	0.0116998	Up Regulation
SYNE2	-1.10942	0.0117812	Down Regulation
SEMA3B	-1.66701	0.0118437	Down Regulation
KCNS2	4.76904	0.0118898	Up Regulation
TSHR	3.44279	0.0119841	Up Regulation
PLXDC1	1.61862	0.012012	Up Regulation
BRINP1	2.36761	0.0121836	Up Regulation
HPGD	2.55385	0.0122008	Up Regulation
CAMK2B	2.77624	0.0122173	Up Regulation
NXPH4	3.39799	0.0122298	Up Regulation
ITPR3	-1.94682	0.0122393	Down Regulation
OPCML	1.76093	0.0122394	Up Regulation
SHOX2	4.53829	0.0123678	Up Regulation
ADAMTSL5	2.71669	0.012426	Up Regulation
CNTNAP1	1.68227	0.0124388	Up Regulation
GJB2	1.79613	0.0125134	Up Regulation
CHRNB4	4.29271	0.0125723	Up Regulation
GAP43	2.96112	0.0128391	Up Regulation
P2RX5	2.08877	0.0128754	Up Regulation
CFAP54	-1.38878	0.0131495	Down Regulation
TMTC1	1.56671	0.0133411	Up Regulation
VASH1	-0.92216	0.0133938	Nodiff
STXBP5L	1.38388	0.0135407	Up Regulation
KCNH3	3.57687	0.0136008	Up Regulation
FMOD	2.47094	0.0136725	Up Regulation
NEFH	3.55871	0.013742	Up Regulation
TSKS	2.34736	0.0137641	Up Regulation
FRMPD4	2.41555	0.0137803	Up Regulation
CSRNP3	2.12231	0.0137956	Up Regulation
KCNA2	3.22415	0.0138302	Up Regulation
SLC24A3	1.9664	0.0138477	Up Regulation
ZNF385D	2.75225	0.0138827	Up Regulation
RUNX1T1	1.21356	0.013987	Up Regulation
ATP2B3	2.86699	0.0140985	Up Regulation
NXPH1	1.84592	0.0143127	Up Regulation
ELMOD1	2.07133	0.014357	Up Regulation
CHRNB3	5.45607	0.0144336	Up Regulation
SLIT2	-1.23657	0.0144583	Down Regulation
MYL2	4.47529	0.0145228	Up Regulation
ADRA2A	1.5389	0.0145436	Up Regulation
RD3	6.42057	0.0148605	Up Regulation
MZB1	4.82409	0.0149444	Up Regulation
UPK3BL2	-3.72245	0.0149551	Down Regulation
SLC17A6	4.31435	0.0149648	Up Regulation
GPR182	3.10533	0.0150046	Up Regulation
GABRG2	2.92241	0.0150931	Up Regulation
MN1	2.87203	0.0154795	Up Regulation
C2H2orf72	1.62423	0.0155163	Up Regulation
METRN	-1.07011	0.0155501	Down Regulation
ITGA11	2.71794	0.0156672	Up Regulation
RYR1	1.98536	0.015711	Up Regulation
CCDC177	3.04758	0.0157617	Up Regulation
GLRB	2.34018	0.0157803	Up Regulation
HS3ST2	5.20419	0.0157857	Up Regulation
ACSL6	1.52224	0.0157972	Up Regulation
LOC114110557	2.03609	0.015935	Up Regulation
TEDC1	-1.53665	0.016026	Down Regulation
AGAP2	2.55402	0.0160377	Up Regulation
HCN4	2.12659	0.0160968	Up Regulation
ABCG4	1.75663	0.0162939	Up Regulation
APLNR	-1.49697	0.0163167	Down Regulation
ADARB2	2.71423	0.0163663	Up Regulation
LRFN5	2.33285	0.0164231	Up Regulation
CHN1	1.31772	0.0164789	Up Regulation
CRTAC1	2.40248	0.0164897	Up Regulation
SLC32A1	2.78032	0.0165288	Up Regulation
FAM234B	1.56249	0.0165447	Up Regulation
RAB37	3.14003	0.016578	Up Regulation
CAMK2N2	2.01241	0.0166543	Up Regulation
IL33	1.74077	0.0166565	Up Regulation
LOC106991995	1.77972	0.0166667	Up Regulation
FBXO41	2.41594	0.0168468	Up Regulation
FNDC5	1.25538	0.0168696	Up Regulation
SYNDIG1L	3.00242	0.0168814	Up Regulation
RIMS4	2.91238	0.0168818	Up Regulation
BARHL2	4.75877	0.0168903	Up Regulation
LOC101106139	3.41677	0.0169026	Up Regulation
CFAP74	-1.81426	0.0170585	Down Regulation
SIM1	-4.07421	0.0171797	Down Regulation
SOX14	2.60321	0.017336	Up Regulation
LOC121817428	4.65739	0.0174132	Up Regulation
SLC5A10	2.66524	0.0175484	Up Regulation
LOC101116125	1.50908	0.0176895	Up Regulation
SHISAL1	2.68473	0.0178134	Up Regulation
FAT3	1.18698	0.0179293	Up Regulation
HS6ST2	2.17113	0.0179392	Up Regulation
PHF24	2.08017	0.0179536	Up Regulation
SGPP2	2.02022	0.0179585	Up Regulation
SH3BGRL2	1.32797	0.0179804	Up Regulation
LCN2	-5.72456	0.0180729	Down Regulation
SCUBE1	-1.73393	0.0181508	Down Regulation
SLIT1	1.41952	0.0185238	Up Regulation
TIAM1	1.42146	0.0185586	Up Regulation
LOC101110177	2.04211	0.0185985	Up Regulation
LOC101120626	-2.76156	0.0187673	Down Regulation
CPLX2	2.71542	0.0187944	Up Regulation
CYFIP2	1.42237	0.0188476	Up Regulation
CNNM1	2.36657	0.018967	Up Regulation
ONECUT1	2.4441	0.0189834	Up Regulation
RHOBTB2	1.73569	0.0190927	Up Regulation
NRN1	2.8066	0.0190949	Up Regulation
ACSM1	-1.80941	0.0191694	Down Regulation
SEMA3F	2.33625	0.0192211	Up Regulation
AHSG	1.56505	0.0193063	Up Regulation
SYT1	2.2638	0.0193425	Up Regulation
POU1F1	3.70906	0.0193856	Up Regulation
FAM234A	-1.16986	0.0194425	Down Regulation
MAS1	4.63102	0.0194481	Up Regulation
UPK1A	-3.70892	0.0194489	Down Regulation
PCDH7	1.15174	0.0194573	Up Regulation
AMPD3	2.06545	0.0195401	Up Regulation
CCN4	1.91655	0.0201085	Up Regulation
CDH12	1.95207	0.0201543	Up Regulation
FAR2	2.36783	0.0201564	Up Regulation
ANKRD33B	2.15983	0.0202728	Up Regulation
LOC101123419	-1.50093	0.0205175	Down Regulation
KRT13	4.19375	0.0206691	Up Regulation
REC114	2.21383	0.0207113	Up Regulation
SMPX	3.64241	0.0207576	Up Regulation
ADCY2	0.920245	0.0207586	Nodiff
HTR2C	2.93534	0.020828	Up Regulation
ICAM5	3.12785	0.0208556	Up Regulation
PNOC	3.68167	0.0210139	Up Regulation
EHBP1L1	-1.03302	0.0211	Down Regulation
HS3ST4	3.80615	0.0213346	Up Regulation
SOLD1	1.93344	0.0214	Up Regulation
HPCA	2.49195	0.02141	Up Regulation
GATA3	2.27254	0.0214785	Up Regulation
STX1B	2.04859	0.0214938	Up Regulation
PTPRT	1.9297	0.0215502	Up Regulation
DIRAS1	1.76902	0.0219436	Up Regulation
RASD2	2.4472	0.0220152	Up Regulation
PLEK2	2.35392	0.0220761	Up Regulation
KCNK15	6.05139	0.0220819	Up Regulation
SNTG1	2.41954	0.0221087	Up Regulation
KCNK9	3.17022	0.0222168	Up Regulation
KRT19	4.07788	0.0223556	Up Regulation
CPLX1	1.7683	0.0224126	Up Regulation
LOC121820426	-2.39141	0.0224251	Down Regulation
KCNH8	2.36856	0.0226457	Up Regulation
PCNX2	1.85405	0.0226468	Up Regulation
ARHGAP44	1.9645	0.0226837	Up Regulation
HPCAL1	1.45755	0.0227348	Up Regulation
ZBTB7B	-0.987085	0.0227877	Nodiff
CHRM2	2.37823	0.0227994	Up Regulation
ADD2	2.08278	0.0228142	Up Regulation
CHRM3	3.07832	0.0228696	Up Regulation
KSR2	2.52945	0.0229161	Up Regulation
TPBGL	3.73631	0.0229385	Up Regulation
DUSP4	2.63267	0.0230115	Up Regulation
ANKRD29	1.83977	0.0230152	Up Regulation
LOC114109605	-2.04157	0.0231072	Down Regulation
LOC101108100	2.47661	0.0232542	Up Regulation
SLC6A1	0.890581	0.0235741	Nodiff
TNXB	-1.05487	0.0236278	Down Regulation
EGR4	4.42048	0.0239537	Up Regulation
LOC121819686	2.71971	0.0239828	Up Regulation
NTNG1	2.31002	0.0242335	Up Regulation
KCNC3	2.08755	0.0243233	Up Regulation
LINGO1	1.91931	0.0243567	Up Regulation
PALM3	-2.16604	0.0244363	Down Regulation
RELL2	2.90001	0.0244441	Up Regulation
OTOA	2.66203	0.0247264	Up Regulation
SLC9C1	-2.44043	0.0248572	Down Regulation
ITPRID1	3.73624	0.0250399	Up Regulation
KCNJ3	1.28518	0.0251491	Up Regulation
RTP1	2.54565	0.0253668	Up Regulation
PCLO	1.54325	0.0253785	Up Regulation
PTHLH	2.86763	0.0253873	Up Regulation
KCTD16	2.07504	0.0255018	Up Regulation
TMEM178A	2.27367	0.0255846	Up Regulation
C9H8orf34	2.37573	0.0256026	Up Regulation
PATJ	1.6881	0.0256811	Up Regulation
EPHB1	1.18301	0.0257554	Up Regulation
CERS1	-0.80231	0.0257578	Nodiff
ADGRE2	-2.52401	0.0257963	Down Regulation
MAP3K9	1.76477	0.0258212	Up Regulation
LOC101118736	1.09803	0.0258382	Up Regulation
NEFL	2.50443	0.0259003	Up Regulation
LOC101113032	2.23426	0.0259775	Up Regulation
RNF213	-0.896418	0.0259897	Nodiff
AHNAK	-1.1091	0.0260053	Down Regulation
OTOF	2.36818	0.0260291	Up Regulation
GRIN2B	2.13252	0.0260294	Up Regulation
SLC16A12	1.55732	0.0260596	Up Regulation
CATHL3	-5.95483	0.0263146	Down Regulation
TNFRSF11B	1.60926	0.0263502	Up Regulation
LYPD1	1.32587	0.0263857	Up Regulation
GPRC5A	2.71719	0.0263888	Up Regulation
LOC101112651	3.00568	0.0264894	Up Regulation
SLCO4C1	-2.19006	0.0265199	Down Regulation
WNT6	2.34935	0.0266874	Up Regulation
GABRA3	1.41649	0.0268636	Up Regulation
KCNC4	1.91817	0.0269095	Up Regulation
CAMTA1	1.07705	0.0271336	Up Regulation
ZNF467	2.77006	0.0272667	Up Regulation
PLCXD2	1.88042	0.0273491	Up Regulation
CRACDL	2.01123	0.0273629	Up Regulation
DZANK1	1.73411	0.0274811	Up Regulation
CIDEC	2.21482	0.0275075	Up Regulation
BSN	1.96491	0.0276029	Up Regulation
PTPN5	2.79672	0.0276096	Up Regulation
FRRS1L	1.10964	0.0277127	Up Regulation
CYP24	-1.41648	0.0278506	Down Regulation
KCNH2	1.99504	0.0278591	Up Regulation
UNC5D	1.22767	0.0281043	Up Regulation
LUZP1	1.62853	0.0283426	Up Regulation
HK2	-1.82311	0.0284049	Down Regulation
RNF152	1.20285	0.0284435	Up Regulation
KCNJ13	3.4622	0.0284543	Up Regulation
KLHL1	2.60376	0.0285781	Up Regulation
ASIP	-0.8775	0.0286806	Nodiff
EPHA10	2.87314	0.0287397	Up Regulation
NPTX2	3.05261	0.0288362	Up Regulation
PRKCE	1.40021	0.0288637	Up Regulation
SYT12	2.13665	0.028989	Up Regulation
KALRN	1.71494	0.0290338	Up Regulation
ADAM23	1.8772	0.0291858	Up Regulation
SCN8A	1.38704	0.0292676	Up Regulation
OLFM4	3.15628	0.0292762	Up Regulation
CILP2	-1.30635	0.0293435	Down Regulation
LOC121818576	5.27479	0.0294185	Up Regulation
MUC5AC	-2.73217	0.0295185	Down Regulation
DOC2A	2.00845	0.0295394	Up Regulation
NAPB	1.8462	0.0295559	Up Regulation
GOT1	1.53021	0.0296022	Up Regulation
EPB41L4B	1.28023	0.0297546	Up Regulation
LOC114112830	-2.5987	0.0298133	Down Regulation
STXBP1	1.60445	0.0298828	Up Regulation
TRPM8	2.31968	0.0299095	Up Regulation
COL4A3	1.41109	0.0299141	Up Regulation
BTNL9	2.69749	0.0302192	Up Regulation
SLC6A20	1.61803	0.0302626	Up Regulation
LHCGR	1.95581	0.0303767	Up Regulation
FOXD2	3.97689	0.0304567	Up Regulation
ENC1	1.52005	0.0304751	Up Regulation
HPSE2	2.73443	0.0305031	Up Regulation
LOC101117622	1.46883	0.0305901	Up Regulation
CAPRIN2	-1.01317	0.0307367	Down Regulation
NFIX	-0.844484	0.0307467	Nodiff
PENK	2.51434	0.0308543	Up Regulation
ALDH1A2	1.88823	0.0312712	Up Regulation
IFITM10	3.432	0.0312955	Up Regulation
PRMT8	2.19935	0.0313409	Up Regulation
ARHGEF9	1.20104	0.0313703	Up Regulation
CALB2	1.84376	0.031408	Up Regulation
GPR26	3.26655	0.0315383	Up Regulation
MYADML2	2.69873	0.0315598	Up Regulation
RGS14	2.12691	0.031804	Up Regulation
SLC13A5	2.2711	0.0319807	Up Regulation
JPH3	1.92449	0.0320697	Up Regulation
GRAMD1B	1.21525	0.0321442	Up Regulation
LOC101110922	1.98061	0.0323019	Up Regulation
EDNRB	0.891967	0.0323099	Nodiff
SFI1	-1.18348	0.0323566	Down Regulation
GADD45G	-1.88435	0.0324328	Down Regulation
LOC121817574	5.04096	0.0327464	Up Regulation
LOC114108603	5.04096	0.0327622	Up Regulation
RTL1	-3.0029	0.0329564	Down Regulation
PPP3CB	1.12809	0.0330917	Up Regulation
HCN1	2.78274	0.0332231	Up Regulation
HEPHL1	2.90619	0.0332326	Up Regulation
HTR1D	3.82526	0.0333171	Up Regulation
SV2A	1.55298	0.0333721	Up Regulation
PKIB	1.74624	0.0336202	Up Regulation
LHX8	-4.7676	0.0336327	Down Regulation
PAK1	1.15301	0.0339366	Up Regulation
HSPA6	-1.90935	0.0340031	Down Regulation
CA11	1.64683	0.0341754	Up Regulation
TMEM151B	2.25299	0.0345265	Up Regulation
LOC101102503	2.71851	0.0345477	Up Regulation
LOC101117505	1.46574	0.0345684	Up Regulation
PNMA2	1.40128	0.0345696	Up Regulation
CAMK2N1	1.00732	0.0346141	Up Regulation
CRHR1	3.13498	0.0346369	Up Regulation
LOC101122084	1.54449	0.0346495	Up Regulation
CLEC7A	-1.10245	0.0346555	Down Regulation
CRHBP	3.38111	0.0346876	Up Regulation
HSPB7	1.9314	0.0349468	Up Regulation
CRHR2	4.47593	0.0353789	Up Regulation
SAMSN1	-1.45859	0.0354966	Down Regulation
ASB9	2.68327	0.0355176	Up Regulation
LOC101122600	2.40199	0.0356785	Up Regulation
GUCY1A1	0.997399	0.0356876	Nodiff
NES	-0.97076	0.0357755	Nodiff
GRIN1	2.0493	0.0358662	Up Regulation
KCNJ4	2.49802	0.0360927	Up Regulation
BRINP2	1.82764	0.0361442	Up Regulation
FIBCD1	5.41607	0.036183	Up Regulation
KCNA4	2.17331	0.0363006	Up Regulation
SSTR1	2.54349	0.0363018	Up Regulation
LOC105602107	1.57326	0.0363823	Up Regulation
THBS4	3.21517	0.0364576	Up Regulation
RRAGD	0.907293	0.036621	Nodiff
NDRG4	1.73306	0.0366519	Up Regulation
LOC105601979	-0.923206	0.0366897	Nodiff
CACNG3	3.08536	0.0367278	Up Regulation
LOC105605305	4.55809	0.0367818	Up Regulation
GRIP2	1.93642	0.0372047	Up Regulation
SOWAHB	2.38765	0.0375273	Up Regulation
LOC101103023	5.05447	0.0375466	Up Regulation
LOC101114167	1.91452	0.0376016	Up Regulation
LOC101110202	4.59711	0.0376435	Up Regulation
WNT4	1.90332	0.0377116	Up Regulation
PRR16	2.06674	0.0377563	Up Regulation
RGS17	1.42732	0.0378842	Up Regulation
LOC101113476	4.94296	0.0380932	Up Regulation
ITGB4	-1.34067	0.0381461	Down Regulation
LOC121820332	4.58959	0.0381556	Up Regulation
CASR	3.30925	0.0382322	Up Regulation
CHRD	-1.49907	0.0382418	Down Regulation
MYMK	3.30167	0.038311	Up Regulation
SLC16A6	1.45807	0.0383312	Up Regulation
CACNA2D2	1.68918	0.0384093	Up Regulation
LOC101112427	-4.72432	0.0384493	Down Regulation
LOC114113024	1.05717	0.0387393	Up Regulation
INA	2.17793	0.0388378	Up Regulation
TACR1	2.6605	0.038904	Up Regulation
LOXHD1	2.3726	0.0391468	Up Regulation
RPH3A	1.90441	0.0391758	Up Regulation
ATP1B1	1.1868	0.0393146	Up Regulation
CORIN	2.00455	0.0394774	Up Regulation
SYN2	2.11662	0.0396073	Up Regulation
DNER	0.864996	0.0397909	Nodiff
LOC121816918	-4.86964	0.0400145	Down Regulation
LANCL3	1.36758	0.0400422	Up Regulation
SPINT1	2.03298	0.0400526	Up Regulation
CHRNB2	2.55743	0.0401738	Up Regulation
GPR137C	1.41181	0.040228	Up Regulation
LOC101106121	2.25424	0.0403519	Up Regulation
CRYGN	-4.54081	0.0404205	Down Regulation
SLC35F1	1.21002	0.0404944	Up Regulation
RASSF5	1.5634	0.0406182	Up Regulation
GASK1B	1.15015	0.0406794	Up Regulation
INSYN2B	2.53734	0.0406868	Up Regulation
HRH3	1.69363	0.0406978	Up Regulation
CACNG8	2.23783	0.0408464	Up Regulation
ESRRB	2.71146	0.0408497	Up Regulation
CA8	2.37922	0.0408525	Up Regulation
C1QTNF3	2.42	0.0408699	Up Regulation
GPR22	1.99427	0.0409812	Up Regulation
ATP1A3	2.44003	0.0409905	Up Regulation
ANKEF1	1.58435	0.0410238	Up Regulation
SYT10	2.63015	0.0412646	Up Regulation
MYRFL	2.61315	0.0413116	Up Regulation
TAFA2	2.26047	0.0414068	Up Regulation
LOC101103862	-4.70705	0.0415355	Down Regulation
ESR1	-1.0333	0.0416818	Down Regulation
CHST3	-1.29825	0.0417913	Down Regulation
KCNH7	1.19477	0.0418663	Up Regulation
UNC5A	1.70095	0.0421485	Up Regulation
CADM2	1.01195	0.0422748	Up Regulation
PRRT2	1.7695	0.042625	Up Regulation
CHAT	-5.4031	0.0428292	Down Regulation
LOC121819151	-3.19371	0.0431663	Down Regulation
ATL1	0.974772	0.0432109	Nodiff
CACNA2D3	2.06596	0.0433121	Up Regulation
LOC101119740	-3.82387	0.0433852	Down Regulation
LOC101103771	-2.12926	0.0434001	Down Regulation
SERPINB1	-0.993073	0.0434436	Nodiff
SCRT2	2.3783	0.0434976	Up Regulation
NEU4	-1.42019	0.043529	Down Regulation
NAP1L2	2.05615	0.0436022	Up Regulation
IRX3	1.80285	0.0436681	Up Regulation
FGF20	-3.26386	0.0437373	Down Regulation
CACNA1G	1.59716	0.0437453	Up Regulation
KCNK12	1.83285	0.043778	Up Regulation
LOC780518	1.75782	0.0439674	Up Regulation
CRABP1	2.23265	0.0440556	Up Regulation
TMEM74	2.06434	0.0441477	Up Regulation
OSR1	3.05842	0.0441901	Up Regulation
LOC101120810	1.53917	0.0442034	Up Regulation
GDA	1.76272	0.0442438	Up Regulation
DNM1	2.10066	0.0442493	Up Regulation
GPR17	-0.95262	0.0444786	Nodiff
SLC35D3	3.2281	0.044707	Up Regulation
CSTL1	2.69743	0.0448335	Up Regulation
PLXNA4	1.6973	0.0448779	Up Regulation
TSPYL4	0.967853	0.0448798	Nodiff
NPY5R	2.14215	0.0449503	Up Regulation
KIF5A	1.7269	0.0450066	Up Regulation
UACA	-0.71678	0.045466	Nodiff
PTPN20	-1.2571	0.0455011	Down Regulation
TMEM229B	1.51542	0.0457814	Up Regulation
EPOP	2.02228	0.0458253	Up Regulation
FGFR4	-2.41958	0.0458929	Down Regulation
HTR1A	2.7001	0.0459304	Up Regulation
FIBIN	0.889464	0.0459893	Nodiff
PAX3	3.85357	0.0461192	Up Regulation
CR2	2.38238	0.0461387	Up Regulation
FABP4	-1.85867	0.0463157	Down Regulation
CREG2	1.90238	0.0463558	Up Regulation
RXFP1	2.52883	0.0466009	Up Regulation
KCNK10	2.21915	0.0470222	Up Regulation
TENM3	1.24549	0.0473617	Up Regulation
SLCO4A1	-2.33459	0.0473632	Down Regulation
TEX13B	-3.13068	0.0474748	Down Regulation
HTR1E	2.79362	0.0475498	Up Regulation
MAP7D2	2.21594	0.0477807	Up Regulation
LAMB1	1.21766	0.0479046	Up Regulation
SGIP1	1.31076	0.0480116	Up Regulation
NCS1	1.40634	0.0480973	Up Regulation
NIBAN2	-0.858132	0.0481235	Nodiff
KLHDC8A	2.06957	0.0481252	Up Regulation
SLC1A3	0.724953	0.0481579	Nodiff
CALM3	1.11876	0.0481816	Up Regulation
GALNT13	0.99329	0.0481908	Nodiff
SYN3	2.629	0.0482437	Up Regulation
DEPP1	-1.47555	0.0482971	Down Regulation
SLITRK3	1.39536	0.0484081	Up Regulation
PRKCG	1.79202	0.0486599	Up Regulation
TRIM46	2.02666	0.0486937	Up Regulation
LOC114110974	-1.44827	0.0486994	Down Regulation
ADCY8	1.33673	0.049079	Up Regulation
PCP4	0.877461	0.0491415	Nodiff
ANKRD34C	2.82396	0.0491871	Up Regulation
DIRAS2	1.44566	0.0491961	Up Regulation
ELOVL4	1.4379	0.0496021	Up Regulation
ATP2B2	1.19475	0.0496303	Up Regulation
LOC101110458	4.40463	0.0499161	Up Regulation
SOCS3	-1.57302	0.0499366	Down Regulation
KCNV2	4.283	0.0499926	Up Regulation
LOC101104431	1.67116	0.0503212	Nodiff
TUBA8	2.12971	0.0503394	Nodiff
DSC2	-0.954865	0.0504796	Nodiff
TFAP2C	-4.51986	0.0506137	Nodiff
CDK5RAP2	-0.784808	0.0506336	Nodiff
GPRIN3	1.14042	0.0506766	Nodiff
CDH7	1.64259	0.0508048	Nodiff
FAXC	1.12541	0.0508499	Nodiff
SCN3B	2.21065	0.0509043	Nodiff
SH3GL2	1.00765	0.0509432	Nodiff
SMCO3	2.50959	0.0510264	Nodiff
RGS6	1.81689	0.0510602	Nodiff
LOC101109425	2.81406	0.0511749	Nodiff
PDP1	1.12214	0.0511765	Nodiff
CABLES1	1.1625	0.0512442	Nodiff
IGFN1	3.38974	0.0513571	Nodiff
MAP2	1.02411	0.0513876	Nodiff
CCDC105	2.65669	0.05147	Nodiff
SLC45A4	1.73288	0.0515024	Nodiff
TERT	3.05895	0.0515051	Nodiff
FOXG1	-2.22561	0.0515664	Nodiff
LOC101120236	-1.31425	0.0515676	Nodiff
TMPRSS11A	-2.4061	0.0523171	Nodiff
OTX2	2.19551	0.0523462	Nodiff
INSM1	1.55531	0.0525006	Nodiff
COL21A1	-1.2849	0.0526503	Nodiff
RGS4	1.91869	0.0526673	Nodiff
KNDC1	2.57873	0.0528039	Nodiff
PLIN1	1.67366	0.0528069	Nodiff
ECRG4	2.34772	0.0528306	Nodiff
FCMR	1.95379	0.0528399	Nodiff
OTX1	-1.85537	0.0531406	Nodiff
EXTL2	0.927758	0.0532355	Nodiff
KRT222	1.96447	0.053269	Nodiff
LOC101108945	-1.61674	0.0533007	Nodiff
SIGLEC14	1.76447	0.0533599	Nodiff
GALR3	2.53307	0.0534082	Nodiff
PRR30	4.39621	0.0536416	Nodiff
LOC121818351	2.09613	0.0537297	Nodiff
LOC101118066	3.06558	0.0537743	Nodiff
SLC7A14	2.26388	0.0538437	Nodiff
CHRM5	1.59471	0.0538891	Nodiff
LOC101108520	2.37737	0.053934	Nodiff
NTSR1	4.99756	0.0539642	Nodiff
SLC6A7	2.3416	0.053972	Nodiff
FGF5	4.71139	0.0540721	Nodiff
VSX2	4.48433	0.0540917	Nodiff
LOC121818061	4.72389	0.0541066	Nodiff
DIO3	-3.18997	0.0542562	Nodiff
CDK5R2	2.3105	0.0543254	Nodiff
ITGB3	-0.945601	0.0543309	Nodiff
HPCAL4	1.79516	0.0543501	Nodiff
TTN	2.28317	0.054386	Nodiff
PLA2G4E	4.0709	0.054463	Nodiff
LOC114111410	1.38688	0.0544713	Nodiff
CCDC197	-2.18451	0.0546025	Nodiff
LOC101108695	-2.00932	0.0547266	Nodiff
RANBP3L	2.12105	0.0547681	Nodiff
XKR7	5.09164	0.0548262	Nodiff
SHISA3	2.1456	0.055159	Nodiff
OLFM3	2.15884	0.0552378	Nodiff
LTBP2	1.92054	0.0553062	Nodiff
ATP6V1G2	1.17222	0.0553842	Nodiff
GLRA3	2.91934	0.055597	Nodiff
SNPH	1.43271	0.0556309	Nodiff
GABRA2	0.810738	0.0557296	Nodiff
MCF2L2	1.82508	0.0557917	Nodiff
NT5DC3	1.30206	0.0558686	Nodiff
CDK5R1	1.27682	0.0559122	Nodiff
LOC101121769	1.0607	0.0559704	Nodiff
EPN3	1.817	0.0559722	Nodiff
MYO5A	1.32353	0.0560524	Nodiff
KIF1C	-0.728188	0.0560557	Nodiff
FLNC	-0.991301	0.0561057	Nodiff
EPHA7	1.74188	0.0564305	Nodiff
B3GALT5	2.11362	0.0564364	Nodiff
LOC114115363	1.75331	0.0564603	Nodiff
PGAP4	1.14924	0.056503	Nodiff
KCNAB2	1.21773	0.0566018	Nodiff
DPEP1	5.07834	0.0566783	Nodiff
GNAL	1.85488	0.0567319	Nodiff
PLXDC2	0.805525	0.0570338	Nodiff
IL5RA	3.0543	0.0570574	Nodiff
ADRA1D	-1.88749	0.0574277	Nodiff
LOC105614340	0.751848	0.0574457	Nodiff
SLC25A29	-0.762275	0.0574588	Nodiff
ERC2	1.67283	0.0575344	Nodiff
CPEB3	0.841792	0.0575502	Nodiff
GLT1D1	1.95044	0.0575933	Nodiff
FBXL16	1.35166	0.0578913	Nodiff
LOC101114294	2.07417	0.0580205	Nodiff
ZFHX3	0.973792	0.0581315	Nodiff
GALNT17	1.96712	0.0581528	Nodiff
RAB3A	1.71364	0.0581709	Nodiff
FAM163A	1.66192	0.0583847	Nodiff
LOC101110185	-2.35667	0.0584232	Nodiff
SOWAHA	1.68964	0.0584564	Nodiff
ZDHHC22	2.10044	0.0584729	Nodiff
DLK1	-2.58184	0.0586542	Nodiff
PTGFR	-1.62767	0.0587017	Nodiff
TBR1	-3.19867	0.0590746	Nodiff
HECW1	2.14901	0.0590833	Nodiff
ADGRB2	1.37469	0.0591929	Nodiff
SACS	1.35825	0.0592175	Nodiff
LOC101109939	-2.09238	0.0592946	Nodiff
RALYL	1.23616	0.0593456	Nodiff
CPAMD8	-1.53916	0.0594341	Nodiff
KIF13B	-0.768441	0.0594346	Nodiff
HSPA1A	-0.754502	0.0595712	Nodiff
NEU2	2.79983	0.0595875	Nodiff
SLC16A5	-1.44649	0.0597923	Nodiff
SEPTIN3	0.876156	0.0599071	Nodiff
LOC114118402	-2.1303	0.0599799	Nodiff
ORC1	-2.02815	0.0599917	Nodiff
BTBD3	0.934263	0.0600335	Nodiff
C1QTNF4	2.12942	0.0600699	Nodiff
LOC101103112	-3.00711	0.0602316	Nodiff
GALNT9	2.44556	0.0604874	Nodiff
RPL37A	1.28675	0.0608214	Nodiff
NETO1	1.52668	0.0608408	Nodiff
SEC14L2	1.24184	0.0609264	Nodiff
IGF2	1.3729	0.0610101	Nodiff
VRTN	4.89698	0.0611926	Nodiff
PDZK1IP1	4.89697	0.0612232	Nodiff
LOC101111769	4.89697	0.061245	Nodiff
LOC114108665	-2.34014	0.0614794	Nodiff
APOC4	-1.32511	0.0615692	Nodiff
CXCL12	0.942307	0.0616612	Nodiff
CXCL8	-2.05606	0.0619343	Nodiff
EFNA5	1.06522	0.0621418	Nodiff
MREG	1.14581	0.0621995	Nodiff
KCND2	0.860256	0.0622064	Nodiff
TSPEAR	2.01904	0.0623685	Nodiff
XK	1.20611	0.0624113	Nodiff
TNFRSF18	-2.72368	0.0626617	Nodiff
EXPH5	1.58932	0.0626902	Nodiff
LOC101115856	-2.55427	0.0626991	Nodiff
GRM2	3.15132	0.0628434	Nodiff
MELTF	1.92581	0.0629367	Nodiff
ALAS2	-4.09146	0.0630688	Nodiff
C25H10orf105	-1.17113	0.0630835	Nodiff
FOXB2	-3.14713	0.0633344	Nodiff
RGS7	0.961392	0.0633374	Nodiff
ATP2A1	2.1776	0.0633546	Nodiff
LOC101111245	4.45047	0.0636055	Nodiff
SLC6A17	1.94965	0.0637933	Nodiff
CXCL1	-3.25032	0.0638309	Nodiff
DSG1	3.1008	0.0639059	Nodiff
ERFE	2.67727	0.0639359	Nodiff
MYO3A	2.73281	0.0640118	Nodiff
TOGARAM2	1.39831	0.0641892	Nodiff
PANX2	1.9221	0.0642577	Nodiff
SULT4A1	2.12952	0.0642837	Nodiff
PARP3	-1.37596	0.064312	Nodiff
JPH4	1.32711	0.0643615	Nodiff
EPHA3	1.50632	0.0643687	Nodiff
LOC105615645	-3.20342	0.0645459	Nodiff
ASIC1	0.984142	0.0645902	Nodiff
SNAP91	1.2609	0.0647277	Nodiff
LOC121817132	2.46733	0.0648515	Nodiff
ROBO1	0.74855	0.064888	Nodiff
MROH6	-1.56398	0.0650202	Nodiff
PPP3CA	0.956456	0.0650347	Nodiff
IGSF9B	1.24912	0.0650458	Nodiff
SYN1	1.84248	0.0650719	Nodiff
KLK5	-4.96781	0.0653162	Nodiff
CDH1	2.38191	0.0653396	Nodiff
FAM83H	-1.19321	0.0659762	Nodiff
EMILIN1	-1.19561	0.0659816	Nodiff
MAPK15	-1.76123	0.0660877	Nodiff
LOC114109630	1.48646	0.0662085	Nodiff
LRRC36	1.46198	0.0662427	Nodiff
LOC101108654	4.35742	0.0662828	Nodiff
UCP1	2.52535	0.066306	Nodiff
MPP7	1.29546	0.0664926	Nodiff
NSG2	1.70447	0.066621	Nodiff
DDAH1	0.700307	0.0667249	Nodiff
HMX1	-2.57793	0.0670167	Nodiff
SNAP25	2.1135	0.067432	Nodiff
LOC105613621	1.38655	0.067487	Nodiff
SLC26A11	1.38597	0.0677823	Nodiff
CCR6	-1.73487	0.0678321	Nodiff
SLCO5A1	2.14219	0.0679317	Nodiff
SBK1	1.26454	0.0679809	Nodiff
VIP	-2.41378	0.0679885	Nodiff
FOXP2	1.04216	0.0679962	Nodiff
LOC105609426	-1.5014	0.0681042	Nodiff
PDE10A	1.30508	0.0682544	Nodiff
CLVS2	1.6264	0.0682625	Nodiff
LOC101112776	3.28365	0.068304	Nodiff
SHANK2	1.52766	0.0685176	Nodiff
CYP19	-4.34411	0.0687512	Nodiff
MPZL2	1.54098	0.0688313	Nodiff
SEPTIN6	0.813149	0.0688333	Nodiff
LOC101112491	1.35241	0.0689303	Nodiff
ZACN	2.82435	0.0689973	Nodiff
LOC101116685	1.44669	0.0690617	Nodiff
LBH	1.17544	0.0695567	Nodiff
SOX11	1.26939	0.0697176	Nodiff
CAMK4	1.25798	0.0698028	Nodiff
SYT3	1.68888	0.0698948	Nodiff
LOC121818378	-1.71574	0.0699388	Nodiff
MYOC	-1.65039	0.07003	Nodiff
LOC114114873	-1.26059	0.0700647	Nodiff
POU5F1	3.17431	0.0706076	Nodiff
EXOC3L4	3.89031	0.0706305	Nodiff
ARNTL2	2.08747	0.0709985	Nodiff
MAPK6	0.906861	0.0712726	Nodiff
LORICRIN	2.54451	0.0713198	Nodiff
YJEFN3	-1.08771	0.0713645	Nodiff
BCAT1	1.05401	0.0714032	Nodiff
ACSM4	-4.29662	0.0714114	Nodiff
LINGO2	1.87838	0.0714554	Nodiff
ATP6V1B2	0.983835	0.0715407	Nodiff
SOST	1.77375	0.0716138	Nodiff
KCNQ2	1.91638	0.0720208	Nodiff
PCOLCE2	-1.39331	0.0720388	Nodiff
CEP250	-0.827755	0.0720799	Nodiff
MTUS2	1.40887	0.0721653	Nodiff
MPZ	-2.94934	0.0723471	Nodiff
DZIP1L	-1.46395	0.0723494	Nodiff
PARVB	1.62674	0.0723995	Nodiff
RET	1.57883	0.0724331	Nodiff
LOC121816451	-1.95414	0.0724527	Nodiff
SLC4A5	1.42146	0.0724773	Nodiff
DENND2B	-0.856661	0.0725166	Nodiff
SPAG17	-1.61271	0.0725293	Nodiff
TCIM	-0.840995	0.0725901	Nodiff
TGFB3	-0.860314	0.0726253	Nodiff
VOPP1	1.22232	0.0730237	Nodiff
TRPM2	1.93686	0.0731017	Nodiff
OPRM1	2.33105	0.0731387	Nodiff
LOC101116756	-1.36414	0.0731422	Nodiff
UNC13A	2.06699	0.0732384	Nodiff
JOSD2	-0.797969	0.0734653	Nodiff
ASPHD2	1.61708	0.0735811	Nodiff
CHAC1	2.04321	0.073697	Nodiff
CELF4	1.37757	0.0737436	Nodiff
SLC9A7	0.978148	0.0737771	Nodiff
NPAS4	2.55746	0.0739011	Nodiff
NPTN	0.85491	0.073903	Nodiff
LOC101118510	3.80505	0.0741277	Nodiff
HMGCLL1	1.3278	0.0743969	Nodiff
LMTK2	1.06823	0.0744535	Nodiff
LOC105605833	-4.75437	0.0746562	Nodiff
PRR35	3.77431	0.0746584	Nodiff
CATHL1B	-4.75437	0.0746585	Nodiff
RSAD2	-1.17941	0.0746697	Nodiff
SYT13	1.14026	0.074896	Nodiff
LOC114112500	1.72815	0.0749409	Nodiff
LOC105605978	1.75639	0.0749977	Nodiff
PTK2B	1.40249	0.0750561	Nodiff
BMERB1	1.43508	0.0751376	Nodiff
STMN3	1.30026	0.0752978	Nodiff
AQP7	-1.13174	0.0753307	Nodiff
KLHL40	-1.69158	0.0753396	Nodiff
TMEM163	1.35166	0.0753838	Nodiff
SLCO1C1	1.65165	0.0753924	Nodiff
HS3ST3A1	-2.16305	0.0756358	Nodiff
GJC3	-1.55971	0.0758226	Nodiff
TNFSF13	1.37199	0.0760563	Nodiff
LOC101116458	-2.32455	0.0760865	Nodiff
NCAM2	0.728522	0.0761124	Nodiff
PITPNM1	1.2604	0.0762028	Nodiff
LOC114114576	2.36169	0.0762173	Nodiff
ZNF365	0.823061	0.0765484	Nodiff
FBXO43	4.03828	0.0767535	Nodiff
LOC114109639	1.24546	0.076829	Nodiff
LOC101117325	-0.853304	0.0770566	Nodiff
LOC121816556	4.33215	0.0770966	Nodiff
OLFM1	0.98224	0.0773105	Nodiff
BRF1	-0.893593	0.0776306	Nodiff
LOC121816209	2.96587	0.0776545	Nodiff
ACTA1	-1.97579	0.0777505	Nodiff
ASMT	4.05419	0.077769	Nodiff
DAPK2	-1.16044	0.0779589	Nodiff
LOC114110673	-2.50051	0.0780737	Nodiff
RASL11B	1.40883	0.0780738	Nodiff
FAM210B	0.781642	0.0782098	Nodiff
LOC101113636	1.55195	0.0782124	Nodiff
LRTM2	2.37588	0.0783061	Nodiff
INPP4A	0.83911	0.0786567	Nodiff
OXT	-3.3645	0.0787222	Nodiff
OPN3	-2.2512	0.0788394	Nodiff
IL31RA	3.64521	0.0789865	Nodiff
LOC101116178	1.32086	0.0790357	Nodiff
THBD	1.04853	0.0790539	Nodiff
LOC101117638	-1.59731	0.0793415	Nodiff
NTS	1.76107	0.0794779	Nodiff
AKAIN1	3.74322	0.0795093	Nodiff
KCTD17	1.35987	0.0795212	Nodiff
TP63	3.42139	0.0795318	Nodiff
PASD1	-2.35032	0.0796181	Nodiff
LOC101117112	-1.14988	0.0797924	Nodiff
LOC101115174	1.80195	0.0798409	Nodiff
RHBDF2	-1.24479	0.0798806	Nodiff
VWF	-0.709272	0.0800781	Nodiff
LOC114111483	-1.40617	0.0802568	Nodiff
LOC105613001	4.0979	0.0803555	Nodiff
NXPH2	1.52489	0.0804532	Nodiff
LOC101103947	3.22269	0.0804726	Nodiff
PHLDA3	-0.625371	0.0804771	Nodiff
HCN2	1.0209	0.0805085	Nodiff
DRC1	-1.49762	0.0806668	Nodiff
DGKI	0.935262	0.0809944	Nodiff
MMP14	-1.17553	0.0810476	Nodiff
NEIL3	2.3848	0.0811074	Nodiff
SFRP5	-1.17169	0.0812705	Nodiff
PDE1B	0.990617	0.0813868	Nodiff
HHIPL2	2.18883	0.081389	Nodiff
SLC7A4	-1.09732	0.0814175	Nodiff
RERG	-1.03778	0.0814456	Nodiff
WDR72	1.63576	0.0814985	Nodiff
SLC1A2	1.53752	0.0815007	Nodiff
MSH4	1.45315	0.081514	Nodiff
TNFSF8	-1.21294	0.0816205	Nodiff
LOC101109111	2.39786	0.0817314	Nodiff
MC3R	4.67188	0.0817798	Nodiff
AGXT2	4.67187	0.0818145	Nodiff
MOGAT1	1.98093	0.0819186	Nodiff
DLGAP2	1.53261	0.0824089	Nodiff
RPGR	-1.09631	0.0824755	Nodiff
TNNI2	-1.59455	0.0826013	Nodiff
NEFM	2.22306	0.0826043	Nodiff
NECTIN2	-0.777285	0.0827155	Nodiff
TMEM74B	1.94917	0.0828194	Nodiff
FOXM1	-1.78931	0.0828911	Nodiff
SFRP4	1.32927	0.0829944	Nodiff
FAM83F	-4.10199	0.0830738	Nodiff
LOC121818214	-4.10197	0.0832087	Nodiff
SAG	-1.54899	0.0832414	Nodiff
LOC101111166	0.94238	0.0833235	Nodiff
RAPGEFL1	1.57434	0.0834383	Nodiff
LOC101112891	-0.997004	0.0835556	Nodiff
SCAMP5	1.08036	0.0839066	Nodiff
TPD52L1	1.51895	0.0843222	Nodiff
CDH18	1.1223	0.0844069	Nodiff
LOC101111003	-1.99613	0.0845026	Nodiff
SAMD10	1.52719	0.0846005	Nodiff
TLCD3B	1.58865	0.0846159	Nodiff
SLC5A5	2.70584	0.0846595	Nodiff
NYAP2	1.09424	0.084702	Nodiff
AP1M2	2.75419	0.0847306	Nodiff
TSPOAP1	1.22968	0.0847454	Nodiff
ACSBG1	0.977458	0.0847633	Nodiff
LRRC55	-0.928884	0.0852049	Nodiff
ZSCAN9	-2.17298	0.0852574	Nodiff
CD72	2.33751	0.0852876	Nodiff
MMP2	-1.21542	0.0853442	Nodiff
LOC105602911	-0.979294	0.0855778	Nodiff
LOC101106719	-0.762752	0.0857141	Nodiff
CCDC88B	-1.24213	0.0857229	Nodiff
LOC101102091	1.14922	0.0857836	Nodiff
LOC121816061	1.4421	0.0858696	Nodiff
XPC	-0.653612	0.0860493	Nodiff
PLCB1	1.07916	0.0861111	Nodiff
FGF3	2.5735	0.0862999	Nodiff
LOC114108618	-1.51237	0.0864627	Nodiff
NUMA1	-0.610005	0.0864832	Nodiff
LOC114115623	1.17764	0.0865247	Nodiff
LOC121816659	4.08561	0.08661	Nodiff
TRIB2	1.02897	0.0867073	Nodiff
COL8A2	1.67166	0.0867601	Nodiff
LOC101107527	-2.82174	0.0868516	Nodiff
SNX29	-0.737053	0.0870596	Nodiff
LOC114108788	1.58993	0.0871939	Nodiff
VGF	2.05642	0.0872231	Nodiff
SHISAL2B	2.2979	0.0873093	Nodiff
LOC101106326	4.28929	0.0874211	Nodiff
MRC1	1.19675	0.0875288	Nodiff
DMRTA2	-1.84905	0.0876716	Nodiff
RASD1	-1.1086	0.0876853	Nodiff
FHL2	1.54571	0.0876941	Nodiff
SEMA3A	1.83118	0.0882765	Nodiff
MOXD1	0.933535	0.088311	Nodiff
STARD9	-0.804891	0.088445	Nodiff
EFR3B	1.03502	0.0884463	Nodiff
LOC106990358	2.5352	0.0886203	Nodiff
GUCY1B1	0.777626	0.0886935	Nodiff
ASPHD1	1.57113	0.0887841	Nodiff
SH2D5	1.72242	0.0887857	Nodiff
SHANK1	1.70659	0.0892571	Nodiff
MAPK10	0.819923	0.0892932	Nodiff
LOC101104790	-2.8568	0.0893762	Nodiff
ADORA2B	1.27669	0.0894551	Nodiff
SMIM10	1.36703	0.0894754	Nodiff
CDK14	0.896316	0.0895664	Nodiff
RBFOX2	1.08173	0.0896101	Nodiff
LOC101102413	-1.36653	0.0896729	Nodiff
SNX10	1.05625	0.089702	Nodiff
RHEBL1	1.85689	0.0897797	Nodiff
NALF1	1.26512	0.0899155	Nodiff
SLC26A5	1.1804	0.0899494	Nodiff
NMNAT2	0.81077	0.0899593	Nodiff
DMTN	0.976315	0.0899774	Nodiff
LOC105601897	2.15864	0.0903359	Nodiff
SLC4A10	1.09995	0.0904145	Nodiff
PPP1R1B	1.04125	0.0905142	Nodiff
LPL	1.13712	0.0908066	Nodiff
KLF12	0.747039	0.0908558	Nodiff
TUB	0.745872	0.0910839	Nodiff
SLC35F3	1.43277	0.0912523	Nodiff
PGM2L1	1.25393	0.0913362	Nodiff
MYL6B	0.888148	0.0913392	Nodiff
TLN1	-0.622668	0.0913489	Nodiff
GAL3ST3	1.5624	0.0913522	Nodiff
ARHGAP36	1.86484	0.0914255	Nodiff
DPP6	0.907011	0.0915017	Nodiff
AMIGO1	0.918283	0.0915131	Nodiff
SLC22A4	-1.02232	0.0915361	Nodiff
LOC101118878	1.85238	0.0916695	Nodiff
LOXL3	-0.855557	0.0917983	Nodiff
CAND2	1.36587	0.091921	Nodiff
TNS4	4.00647	0.0919736	Nodiff
LOC121817109	4.00646	0.0920036	Nodiff
RUNDC3A	1.13535	0.0920412	Nodiff
GSDMA	4.00645	0.0920427	Nodiff
AVPR1A	-1.92183	0.0921118	Nodiff
ACBD7	0.767637	0.0921535	Nodiff
CHRND	3.51	0.0921697	Nodiff
ID4	-0.692859	0.0921758	Nodiff
ADPRHL1	2.31849	0.0924321	Nodiff
BEGAIN	1.87494	0.0924567	Nodiff
ACTR3B	0.779269	0.0924619	Nodiff
NECAB3	1.15245	0.0926946	Nodiff
BTBD11	1.2983	0.0927059	Nodiff
GAPT	1.83822	0.0928705	Nodiff
LOC121815996	-0.778185	0.0928922	Nodiff
SGTB	1.07156	0.0929472	Nodiff
LEMD1	2.80627	0.0929755	Nodiff
LOC114111421	-1.35652	0.0931789	Nodiff
CES4A	-2.48531	0.093192	Nodiff
LOC101114847	-1.71539	0.0932636	Nodiff
CYP1A1	3.58078	0.0935498	Nodiff
ASB13	1.269	0.0936482	Nodiff
SMIM13	0.693084	0.0937817	Nodiff
MEF2C	0.776248	0.0938083	Nodiff
AKAP3	-3.09194	0.0938727	Nodiff
SI	2.31785	0.093876	Nodiff
LOC121816037	1.45434	0.0939295	Nodiff
LOC114114751	4.00358	0.0940089	Nodiff
LOC101102859	4.00358	0.0940112	Nodiff
TNS1	-0.665004	0.0942106	Nodiff
LOC101116579	4.05211	0.0942191	Nodiff
LOC121817232	-1.04907	0.0943532	Nodiff
ANKRD34A	1.54454	0.0944297	Nodiff
SRRM4	1.70245	0.0946741	Nodiff
C25H10orf71	-1.9916	0.0946879	Nodiff
LOC114110112	-1.67687	0.0957088	Nodiff
BAC5	-2.58373	0.0957642	Nodiff
COL11A1	-0.818915	0.0958404	Nodiff
CLVS1	1.88584	0.0958485	Nodiff
NMRK2	2.06072	0.0960691	Nodiff
BEND6	0.770908	0.0961129	Nodiff
C14H19orf12	0.736896	0.0961386	Nodiff
PHOSPHO1	-1.31563	0.0961503	Nodiff
LOC101119057	1.25812	0.0963691	Nodiff
SERPINA1	-2.963	0.096492	Nodiff
TMEM40	1.95526	0.0965481	Nodiff
PRSS56	4.54466	0.0965883	Nodiff
LOC105603737	4.54464	0.0966228	Nodiff
NKRF	0.92646	0.0966652	Nodiff
TCEAL6	4.54463	0.0966668	Nodiff
KIAA0513	1.13125	0.0968042	Nodiff
LOC101117184	-0.83177	0.0968771	Nodiff
TRERF1	1.37353	0.0969422	Nodiff
GPR142	-1.28882	0.0969959	Nodiff
CCDC178	2.74846	0.0972111	Nodiff
GLDN	-1.13097	0.0972877	Nodiff
LOC105609272	-4.1461	0.0975052	Nodiff
LPIN1	0.818016	0.0977809	Nodiff
FEZF2	-1.7275	0.0977816	Nodiff
TLE2	1.62489	0.098015	Nodiff
MAK	-1.5313	0.0980405	Nodiff
SYK	-0.721845	0.098049	Nodiff
STPG1	-1.58105	0.098366	Nodiff
LOC443027	2.01609	0.0985526	Nodiff
SALL3	0.721007	0.0988494	Nodiff
ISG15	-1.33365	0.0988498	Nodiff
TEX29	2.84476	0.09907	Nodiff
LOC121816540	1.22088	0.0990954	Nodiff
RAPGEF3	-0.667118	0.0991586	Nodiff
ANOS1	0.68928	0.0991942	Nodiff
CRMP1	1.05921	0.0993595	Nodiff
SRRM3	1.38113	0.0993727	Nodiff
ZMAT4	1.39421	0.0995492	Nodiff
SLC25A31	-2.08798	0.0996346	Nodiff
LRRTM3	1.08492	0.0996658	Nodiff
CNTN5	1.32333	0.0997179	Nodiff
ANKRD63	1.42734	0.0997605	Nodiff
SOAT2	-2.39832	0.0997985	Nodiff
ARF3	0.847348	0.0998094	Nodiff
CD164L2	-2.38664	0.100002	Nodiff
INVS	-0.679113	0.100142	Nodiff
TRPC4	1.13095	0.100208	Nodiff
LOC121819670	3.17534	0.100369	Nodiff
ACSF2	-0.692732	0.100389	Nodiff
LOC114111549	1.62191	0.100429	Nodiff
GPR52	2.26317	0.10053	Nodiff
MAMSTR	-1.48598	0.100578	Nodiff
CCDC92	0.896178	0.100671	Nodiff
NRG2	-0.711037	0.100683	Nodiff
MAB21L2	2.12581	0.100848	Nodiff
SLC1A6	1.40167	0.100887	Nodiff
IQSEC3	2.09333	0.101089	Nodiff
RASL10B	1.01751	0.101093	Nodiff
ADAM28	1.09538	0.10114	Nodiff
ABCA6	-0.887364	0.101209	Nodiff
FAIM2	0.840161	0.101544	Nodiff
TVP23A	1.62152	0.101545	Nodiff
S100A9	-1.95231	0.101755	Nodiff
RUSC1	0.947502	0.10177	Nodiff
SLC25A45	-2.22364	0.101994	Nodiff
TANC2	0.819996	0.102024	Nodiff
NIPAL1	1.46106	0.102143	Nodiff
LOC114117770	-1.64656	0.102205	Nodiff
CFAP97D2	-1.61692	0.102248	Nodiff
WSCD2	0.997502	0.102501	Nodiff
MDH1	0.848378	0.102546	Nodiff
VIPR2	-1.11641	0.102931	Nodiff
PMCH	-3.29014	0.102955	Nodiff
CREB3L3	1.75835	0.102957	Nodiff
PPFIA4	1.0449	0.103011	Nodiff
MAST1	1.64575	0.103237	Nodiff
ZBED1	1.02318	0.103276	Nodiff
ZC3H12B	1.18293	0.10331	Nodiff
KIAA1217	0.736285	0.103428	Nodiff
SEZ6L2	1.70183	0.10344	Nodiff
KRT2	2.36195	0.103446	Nodiff
PSD	1.24596	0.103498	Nodiff
ANKRD45	0.837075	0.104153	Nodiff
SPRED3	1.64659	0.10417	Nodiff
ABLIM2	1.27333	0.104238	Nodiff
FHIP1A	1.7093	0.104279	Nodiff
KRT8	3.55301	0.104416	Nodiff
CITED2	0.784357	0.104629	Nodiff
EFHB	-1.45222	0.104695	Nodiff
MDGA2	0.670426	0.104863	Nodiff
DNAH9	-0.9715	0.105075	Nodiff
CEND1	1.32326	0.10529	Nodiff
LOC114113906	-1.45768	0.105818	Nodiff
INPP5F	1.20853	0.10634	Nodiff
RARRES1	1.29372	0.106368	Nodiff
CDK15	2.49272	0.106425	Nodiff
DYNC1I1	1.5878	0.106479	Nodiff
LOC114112803	4.12842	0.106606	Nodiff
MC4R	2.38871	0.106608	Nodiff
LOC101110693	4.14391	0.106697	Nodiff
VAT1	-0.661393	0.106954	Nodiff
ENO2	1.19757	0.10696	Nodiff
PAX8	-1.5304	0.106994	Nodiff
HSPB3	2.41121	0.107387	Nodiff
LOC114112829	-1.82651	0.107527	Nodiff
FGF18	2.707	0.107595	Nodiff
LOC114114036	1.11289	0.107818	Nodiff
LOC106990092	0.652338	0.108036	Nodiff
PKIA	1.18664	0.108041	Nodiff
LOC114113177	3.0264	0.108296	Nodiff
SMIM18	1.18201	0.108498	Nodiff
FGF14	1.22079	0.108576	Nodiff
YWHAG	0.813787	0.108763	Nodiff
LOC101110527	-1.03776	0.108848	Nodiff
SPON2	-1.15037	0.109037	Nodiff
LRRC63	1.83204	0.109499	Nodiff
C13H20orf204	-1.68637	0.109587	Nodiff
LOC101111962	-1.87606	0.109594	Nodiff
GPX6	2.94954	0.1096	Nodiff
LOC114112057	-1.15413	0.109741	Nodiff
CPNE7	1.42249	0.10977	Nodiff
CASKIN2	-0.687144	0.109946	Nodiff
CNDP1	-1.73616	0.11006	Nodiff
ST6GALNAC6	0.860081	0.110091	Nodiff
MEIKIN	2.31465	0.110142	Nodiff
PFKM	0.741425	0.110222	Nodiff
EEF1A2	1.77479	0.110492	Nodiff
MMD	0.585781	0.110691	Nodiff
CALN1	1.11264	0.110698	Nodiff
AGTR2	2.42327	0.110709	Nodiff
MAP2K7	-0.622563	0.110847	Nodiff
THSD4	1.18678	0.110856	Nodiff
GRP	-2.40089	0.111086	Nodiff
PACSIN1	1.36112	0.111353	Nodiff
LOC121817223	2.1886	0.111764	Nodiff
DLG4	1.05371	0.11183	Nodiff
LOC101110181	-1.23828	0.11188	Nodiff
RORC	-0.926106	0.111956	Nodiff
TMOD2	0.630201	0.112277	Nodiff
LENG8	-0.578616	0.112322	Nodiff
ALB	1.18114	0.112325	Nodiff
SPIN1	0.667765	0.112362	Nodiff
CDS1	1.09944	0.112407	Nodiff
HPRT1	0.863722	0.11258	Nodiff
PCP4L1	1.07019	0.112793	Nodiff
METTL25B	-0.747434	0.112922	Nodiff
CCBE1	-1.42864	0.112991	Nodiff
CRISP3	-1.87028	0.113394	Nodiff
AGTPBP1	0.892785	0.113426	Nodiff
TMEM255B	-1.46158	0.11345	Nodiff
POU4F1	4.24993	0.11351	Nodiff
ARMC12	-0.68387	0.113522	Nodiff
LOC121820762	4.24991	0.113558	Nodiff
LOC101122753	4.24991	0.113561	Nodiff
CD79B	4.24989	0.113606	Nodiff
PPP1R3C	0.666402	0.113707	Nodiff
SCRIB	-0.678679	0.113874	Nodiff
ELAPOR1	1.35492	0.113912	Nodiff
ARF5	0.949232	0.11406	Nodiff
CORO6	1.43172	0.114107	Nodiff
VWC2L	2.20913	0.114158	Nodiff
STOM	-0.716078	0.114215	Nodiff
UNC80	0.964107	0.114403	Nodiff
SV2C	1.15664	0.114411	Nodiff
CARMIL2	1.54552	0.114428	Nodiff
LMO1	1.73855	0.114854	Nodiff
WNT2	2.30599	0.114868	Nodiff
LRP11	0.82143	0.115101	Nodiff
TTC9B	1.54889	0.115188	Nodiff
ADGRG2	2.10352	0.115314	Nodiff
TFPI	1.20793	0.115453	Nodiff
PLCD3	-0.714483	0.115661	Nodiff
INSYN1	1.21197	0.115665	Nodiff
DACT2	2.65765	0.115715	Nodiff
RND1	1.02964	0.11616	Nodiff
RCAN2	0.81638	0.116196	Nodiff
LOC101119933	-3.50326	0.116265	Nodiff
DISP2	1.96296	0.116352	Nodiff
STK31	-1.30175	0.116555	Nodiff
NLGN4X	1.05583	0.116602	Nodiff
PKD2L1	1.54262	0.116613	Nodiff
LOC101109370	4.4049	0.116944	Nodiff
CPNE9	1.14173	0.1171	Nodiff
WNK4	-0.832588	0.117341	Nodiff
FUT9	1.34198	0.117364	Nodiff
ZNF385B	1.39512	0.117432	Nodiff
STRIP2	0.74687	0.117523	Nodiff
OLAH	0.943036	0.117544	Nodiff
LGR5	1.49127	0.117555	Nodiff
DNAJC5B	-3.87191	0.117559	Nodiff
MEDAG	-1.07538	0.117694	Nodiff
YWHAH	0.743706	0.117708	Nodiff
AOC1	4.32542	0.117806	Nodiff
ARMC3	-1.2439	0.117851	Nodiff
KLB	1.33705	0.117981	Nodiff
ARHGAP32	0.664993	0.117985	Nodiff
LOC106991540	-3.87939	0.11807	Nodiff
LOC114118057	-3.87939	0.118178	Nodiff
TRPV1	-2.02412	0.118211	Nodiff
TRMT2B	-1.51561	0.118215	Nodiff
TBX15	1.66171	0.118251	Nodiff
CCDC85A	1.0819	0.118358	Nodiff
RPA4	-3.88851	0.118761	Nodiff
SPSB4	1.45726	0.118767	Nodiff
FLNA	-0.619467	0.1189	Nodiff
MESP2	-1.34913	0.119202	Nodiff
COL28A1	2.47931	0.119366	Nodiff
C2	-1.20576	0.119424	Nodiff
LOC101116828	-2.08103	0.1196	Nodiff
LRRC7	0.871684	0.119767	Nodiff
GPR3	1.68485	0.119821	Nodiff
LOC101103339	0.670963	0.119867	Nodiff
BHLHA15	-1.68455	0.120193	Nodiff
LOC101119572	1.35366	0.120329	Nodiff
SEMA3E	1.17424	0.120413	Nodiff
CACNA1B	1.28408	0.120582	Nodiff
CLEC2L	1.65197	0.120585	Nodiff
ABCC12	3.76718	0.12061	Nodiff
QPRT	1.41418	0.120622	Nodiff
WDR7	0.727599	0.120743	Nodiff
PRKAR1B	1.13691	0.121298	Nodiff
PPP1R36	-1.20258	0.121464	Nodiff
PPP1R13L	-0.682589	0.121486	Nodiff
C8H6orf163	1.75652	0.121563	Nodiff
ANGPTL8	3.30347	0.12168	Nodiff
ELFN2	1.10322	0.121814	Nodiff
LOC121817918	-1.41249	0.121826	Nodiff
VIL1	-3.86231	0.121833	Nodiff
CFAP92	-1.23813	0.121846	Nodiff
DLGAP1	0.793409	0.1221	Nodiff
LOC443162	-4.40278	0.122415	Nodiff
LOC101105274	-4.40278	0.122467	Nodiff
DPT	-4.40279	0.122514	Nodiff
CHST4	-2.79564	0.122748	Nodiff
GSN	-0.687103	0.122839	Nodiff
ARC	2.13523	0.122969	Nodiff
TEK	-0.64612	0.122982	Nodiff
MYPN	2.57061	0.123226	Nodiff
LOC114117324	-1.12861	0.123468	Nodiff
NAT16	1.30342	0.123486	Nodiff
TACSTD2	2.40424	0.12359	Nodiff
GOT2	0.701759	0.12371	Nodiff
BHLHE22	-1.2105	0.123741	Nodiff
NOVA1	0.674258	0.123753	Nodiff
PPP3R1	0.6729	0.123841	Nodiff
FGF12	1.04467	0.123869	Nodiff
MAFA	1.27919	0.123948	Nodiff
LOC101117799	1.34804	0.123961	Nodiff
TNR	-0.626271	0.123969	Nodiff
GPR63	0.866825	0.124081	Nodiff
LOC101113403	-1.56415	0.124327	Nodiff
SPO11	-3.89698	0.124472	Nodiff
IL27RA	-0.834519	0.124546	Nodiff
PIWIL4	2.13805	0.124639	Nodiff
AXDND1	-2.6567	0.124849	Nodiff
LHX1	1.35314	0.125003	Nodiff
NKX6-3	2.33613	0.125004	Nodiff
SCN2B	1.53271	0.125064	Nodiff
YBX3	-0.689394	0.12517	Nodiff
PREPL	0.7437	0.125333	Nodiff
ERN2	2.62806	0.125339	Nodiff
TMEM236	1.64407	0.125544	Nodiff
ZIM3	1.46519	0.125736	Nodiff
KCNAB1	1.09824	0.125743	Nodiff
LOC101108803	-1.01371	0.125813	Nodiff
MICU3	0.656185	0.126	Nodiff
LRRC4	1.17695	0.126483	Nodiff
C23H18orf63	-2.38645	0.126599	Nodiff
B3GALT2	0.919022	0.126724	Nodiff
LOC121818354	1.52281	0.126737	Nodiff
LOC114108716	-1.93647	0.12675	Nodiff
ACKR2	-1.31623	0.126756	Nodiff
LOC101107831	1.98191	0.126771	Nodiff
SNCG	-1.12693	0.126774	Nodiff
SLC17A8	-1.7577	0.126947	Nodiff
GNG4	-0.594205	0.126956	Nodiff
SYNGR3	1.33169	0.127084	Nodiff
LRRC43	-1.67817	0.127215	Nodiff
PAX2	-2.11264	0.127284	Nodiff
CHAD	-1.29086	0.127312	Nodiff
CHD5	1.29751	0.127549	Nodiff
CHST6	-0.723388	0.127551	Nodiff
COLEC11	-1.19099	0.127667	Nodiff
HAPLN1	0.737752	0.127827	Nodiff
MAP3K15	-1.95936	0.127859	Nodiff
SEMA6B	1.63419	0.128315	Nodiff
FIGN	-0.697135	0.128358	Nodiff
AP3M2	1.01632	0.12842	Nodiff
RTN1	0.627576	0.128671	Nodiff
SUCNR1	1.62788	0.128684	Nodiff
THNSL2	-0.857436	0.128871	Nodiff
SPTBN2	1.32161	0.129206	Nodiff
LOC101114379	0.928549	0.129267	Nodiff
LOC114114570	1.36888	0.129401	Nodiff
LOC105607811	-0.706427	0.129404	Nodiff
CELSR3	1.22155	0.129438	Nodiff
LOC121817549	1.5666	0.129508	Nodiff
PLOD1	-0.797289	0.129626	Nodiff
SNRPN	0.833565	0.129753	Nodiff
GRIK2	0.796048	0.129802	Nodiff
PLIN4	-2.14155	0.12995	Nodiff
LOC121819388	-1.90776	0.130258	Nodiff
NAT8	1.44159	0.130294	Nodiff
LOC101116085	-0.642071	0.13036	Nodiff
LOC114117223	-1.49559	0.13037	Nodiff
RUNDC3B	0.861392	0.130538	Nodiff
MS4A2	-1.22798	0.13064	Nodiff
SLC16A14	0.936675	0.130685	Nodiff
LOC101115398	3.19456	0.130772	Nodiff
HSPA12A	0.677616	0.131016	Nodiff
LOC101114799	-2.68508	0.131039	Nodiff
SLC8B1	-0.862571	0.131125	Nodiff
CCNO	2.89555	0.131278	Nodiff
LHFPL6	0.61189	0.131548	Nodiff
LOC101112952	1.20362	0.13168	Nodiff
MMP19	-1.13435	0.13177	Nodiff
LOC101102249	1.20601	0.131782	Nodiff
FAM126B	0.729594	0.132181	Nodiff
ST8SIA3	1.54166	0.13226	Nodiff
CCND2	-0.958218	0.132352	Nodiff
LOC101122142	1.34995	0.132451	Nodiff
MYH15	1.39964	0.132743	Nodiff
LYSMD2	0.784119	0.132745	Nodiff
EFS	-0.738666	0.132764	Nodiff
LOC114111781	1.61277	0.133024	Nodiff
GLS2	1.4739	0.133073	Nodiff
PRSS23	-1.09183	0.133145	Nodiff
DNAH11	-1.22342	0.133162	Nodiff
CAP2	0.563898	0.133166	Nodiff
LOC101112034	1.10321	0.133188	Nodiff
SLC25A12	0.878931	0.13325	Nodiff
PPP1R15A	-0.740703	0.133274	Nodiff
LOC121820089	-2.39519	0.133331	Nodiff
PITPNM3	1.86237	0.133559	Nodiff
NR5A2	-1.24323	0.133855	Nodiff
PIP4P2	0.658463	0.134087	Nodiff
SERPINE2	0.743078	0.134089	Nodiff
COL4A1	-0.675014	0.134157	Nodiff
LOC101112122	-0.835487	0.134246	Nodiff
SH3TC1	-1.04423	0.134299	Nodiff
AP1AR	0.657814	0.134413	Nodiff
AQP2	-1.60048	0.134806	Nodiff
XKR4	0.921216	0.134882	Nodiff
LOC101112343	-2.08035	0.134923	Nodiff
GDF11	-0.666997	0.135019	Nodiff
DOK7	2.20716	0.135059	Nodiff
NKIRAS1	1.0731	0.135171	Nodiff
NANOS3	1.70481	0.135378	Nodiff
KRT20	-2.41888	0.135548	Nodiff
LOC121818985	-1.22689	0.135602	Nodiff
LOC105612707	-1.43381	0.135695	Nodiff
CHST1	1.5813	0.135836	Nodiff
LOC114117488	3.97319	0.135866	Nodiff
LOC114109686	3.97317	0.135912	Nodiff
LOC105615606	3.97316	0.135944	Nodiff
BIRC7	3.97314	0.135983	Nodiff
CLDN6	1.51914	0.135991	Nodiff
LOC101109843	1.35663	0.136067	Nodiff
EDA	-0.737583	0.136074	Nodiff
GTSF1	1.87411	0.136088	Nodiff
ATP1B2	0.724283	0.136161	Nodiff
RNF183	-3.86925	0.136263	Nodiff
LOC114113248	-3.86925	0.136294	Nodiff
NPHS2	3.18589	0.136295	Nodiff
SLC13A1	-3.86925	0.136333	Nodiff
TRIM9	0.77154	0.136334	Nodiff
RAB3B	1.32471	0.136374	Nodiff
VAMP5	-0.982766	0.136478	Nodiff
CASZ1	-1.10195	0.136555	Nodiff
PIWIL2	2.63178	0.136586	Nodiff
EPHA6	1.33521	0.13659	Nodiff
TRNP1	1.13327	0.1366	Nodiff
CHGA	1.12344	0.136745	Nodiff
VAX2	-2.02746	0.136932	Nodiff
TTC39B	0.693239	0.136967	Nodiff
LOC114111193	0.899654	0.137003	Nodiff
CDRT1	-1.42565	0.137099	Nodiff
LOC114115646	-0.807632	0.137114	Nodiff
LOC105603539	3.1616	0.137141	Nodiff
RHOH	2.03203	0.137415	Nodiff
ATP5F1B	0.596162	0.137652	Nodiff
MEGF11	0.804042	0.137712	Nodiff
SUN3	-3.88837	0.137827	Nodiff
ADGRB1	1.15571	0.138009	Nodiff
GCG	-3.90924	0.138019	Nodiff
MADD	1.07873	0.138122	Nodiff
GPR176	1.38201	0.138241	Nodiff
AZIN2	1.44469	0.138276	Nodiff
LOC106991444	-1.50238	0.138395	Nodiff
IRX2	1.33465	0.138402	Nodiff
TMC8	-0.928822	0.138615	Nodiff
SLAMF8	-1.39213	0.138668	Nodiff
SYNM	-0.78042	0.138683	Nodiff
ADORA1	-0.595399	0.138721	Nodiff
ADGRB3	0.640449	0.138735	Nodiff
CALM2	0.568751	0.138972	Nodiff
LOC101120653	2.12722	0.139273	Nodiff
TNNI3	1.46846	0.139275	Nodiff
LOC101105035	3.83313	0.139456	Nodiff
CNIH3	0.605919	0.139635	Nodiff
TM4SF18	-0.929357	0.139637	Nodiff
LOC114110140	-1.22654	0.139669	Nodiff
SLC12A4	-0.560247	0.139903	Nodiff
RGL3	1.54636	0.140238	Nodiff
LOC101112109	-1.75513	0.140528	Nodiff
C19H3orf18	1.04819	0.140533	Nodiff
C1H1orf216	0.915919	0.140567	Nodiff
CD79A	1.95452	0.140644	Nodiff
BPGM	0.58476	0.140991	Nodiff
HSBP1L1	1.02235	0.141179	Nodiff
DAAM2	-0.573948	0.141516	Nodiff
LOC114116607	1.30187	0.141521	Nodiff
CASQ2	3.02663	0.141553	Nodiff
LOC101107644	-0.707064	0.142033	Nodiff
UBXN11	-0.957224	0.142092	Nodiff
WBP2NL	4.07563	0.142125	Nodiff
TEX35	4.07561	0.142166	Nodiff
PLCE1	-0.653997	0.142166	Nodiff
PDCL2	4.0756	0.142184	Nodiff
KLC2	1.27596	0.142219	Nodiff
LOC121819790	4.07557	0.142241	Nodiff
NDNF	0.703475	0.142287	Nodiff
AP1S3	1.05209	0.142344	Nodiff
CCDC13	-0.889946	0.142618	Nodiff
LOC101105132	0.956419	0.142746	Nodiff
PI15	-1.11215	0.142767	Nodiff
LOC101113055	2.1485	0.142848	Nodiff
LOC101110888	0.829615	0.143076	Nodiff
GGCX	-0.649058	0.143086	Nodiff
CX3CL1	0.572117	0.14313	Nodiff
CADPS	0.787723	0.143147	Nodiff
TTC7B	0.907253	0.14316	Nodiff
LOC101121563	-0.839964	0.14322	Nodiff
OXR1	0.637392	0.143385	Nodiff
SEPTIN5	0.971383	0.143408	Nodiff
PANK1	0.661591	0.143473	Nodiff
PRRT3	1.62759	0.143478	Nodiff
GPAM	0.757719	0.143704	Nodiff
PLPPR3	1.24383	0.143801	Nodiff
SYNPO2	-1.12195	0.143845	Nodiff
DNAH2	-1.50486	0.143995	Nodiff
EHD3	0.728044	0.144055	Nodiff
WNT10B	1.71049	0.14436	Nodiff
NEGR1	0.629336	0.144466	Nodiff
LRCH4	-0.721548	0.144724	Nodiff
PNMA1	0.702127	0.144879	Nodiff
BMP4	1.09817	0.144991	Nodiff
IL12B	1.85894	0.145022	Nodiff
PRX	-0.899335	0.14504	Nodiff
AMPH	0.828548	0.145098	Nodiff
TMEM275	2.5491	0.145329	Nodiff
DBX2	0.883789	0.145444	Nodiff
LOC106991011	2.71735	0.145466	Nodiff
LOC101109343	1.84052	0.145579	Nodiff
HIVEP2	0.773126	0.145591	Nodiff
AQP3	2.26683	0.145629	Nodiff
CCDC168	-2.22389	0.145685	Nodiff
ACSM5	-0.549531	0.14577	Nodiff
HS2ST1	-0.878876	0.145841	Nodiff
STK32A	-0.835787	0.145923	Nodiff
HABP4	0.703995	0.14601	Nodiff
SFN	3.95034	0.146175	Nodiff
LOC105616794	3.95034	0.146185	Nodiff
LOC101110449	3.93387	0.146286	Nodiff
GFRAL	3.93385	0.146323	Nodiff
KNL1	-1.30123	0.146432	Nodiff
KIRREL2	1.48633	0.146508	Nodiff
IDH3A	0.608443	0.146728	Nodiff
TMPRSS15	3.875	0.146806	Nodiff
RAB25	3.87501	0.146858	Nodiff
ACSS3	-0.783137	0.146867	Nodiff
LOC101121611	-2.27957	0.146893	Nodiff
FSTL3	-1.2129	0.147025	Nodiff
GZMK	-4.13066	0.14708	Nodiff
VAV2	-0.694753	0.147155	Nodiff
LOC105603509	1.21548	0.147318	Nodiff
GRIK3	-0.584289	0.147413	Nodiff
LOC121819715	-2.69264	0.147724	Nodiff
LOC101121420	1.82676	0.147751	Nodiff
DCHS1	-0.625674	0.147774	Nodiff
PRL	2.66041	0.14798	Nodiff
ATP6V0D2	2.46481	0.148105	Nodiff
OGDHL	1.715	0.148115	Nodiff
CAPG	-0.997496	0.148159	Nodiff
LOC101115632	0.816505	0.14831	Nodiff
LOC114110261	0.665069	0.148522	Nodiff
LYPD6B	2.23578	0.148704	Nodiff
LOC114112219	-2.62748	0.148815	Nodiff
ANKRD11	-0.619557	0.148867	Nodiff
SBSPON	-1.41457	0.148872	Nodiff
XKR9	-1.72224	0.149046	Nodiff
TULP3	-0.683275	0.149078	Nodiff
FBXO34	0.687682	0.149094	Nodiff
TMPRSS7	-1.70933	0.14924	Nodiff
FRK	-1.38702	0.149292	Nodiff
CAPN12	2.49955	0.149396	Nodiff
LOC101117708	-3.92044	0.149474	Nodiff
CHD2	-0.532144	0.150005	Nodiff
CGNL1	-0.676635	0.150064	Nodiff
LOC101116991	-3.90955	0.150318	Nodiff
KLF5	1.1379	0.150362	Nodiff
PLEKHA4	-1.06923	0.150428	Nodiff
B4GALNT3	3.81932	0.150803	Nodiff
MYO1D	-0.627215	0.150812	Nodiff
COL5A1	-0.70454	0.151171	Nodiff
COL2A1	-1.25859	0.151419	Nodiff
TMEM240	1.15844	0.151439	Nodiff
SLITRK2	0.619517	0.151489	Nodiff
SLC14A1	-1.05219	0.151666	Nodiff
CFAP46	-0.86735	0.151682	Nodiff
NOS2	-1.31175	0.151729	Nodiff
SHD	1.13626	0.151811	Nodiff
RASGRP2	0.726959	0.151866	Nodiff
TMEM154	1.4175	0.152041	Nodiff
LOC101108423	1.00582	0.152201	Nodiff
CHST8	-0.91096	0.152244	Nodiff
LOC101103380	-2.63919	0.152363	Nodiff
KIF3C	0.847966	0.152545	Nodiff
LOC101105892	2.6645	0.152586	Nodiff
NDUFS1	0.612654	0.152659	Nodiff
RELN	0.708711	0.152728	Nodiff
MYH14	-0.52965	0.152799	Nodiff
BPIFC	2.51503	0.152848	Nodiff
DRAM1	-0.80269	0.152872	Nodiff
AQP6	1.5867	0.153049	Nodiff
SPNS3	-1.13749	0.153111	Nodiff
PPM1H	0.735441	0.153181	Nodiff
LOC101115226	1.51227	0.153195	Nodiff
HID1	-0.566221	0.153287	Nodiff
LOC114109518	-0.612174	0.153317	Nodiff
NPHS1	1.2567	0.153766	Nodiff
NCEH1	0.615247	0.153778	Nodiff
RASGEF1C	-0.78334	0.154232	Nodiff
LOC114116705	-2.06609	0.154373	Nodiff
DGKE	0.731006	0.154606	Nodiff
LZTS1	1.27853	0.154623	Nodiff
FOXO4	-0.524149	0.154647	Nodiff
MUSK	-1.56877	0.154662	Nodiff
MYO7B	-1.69753	0.154682	Nodiff
LAMP3	1.36445	0.154768	Nodiff
NMU	3.06777	0.154821	Nodiff
ATP6V1C1	0.622207	0.155231	Nodiff
SBNO2	-0.633678	0.155302	Nodiff
MAL2	0.621666	0.15538	Nodiff
HSPG2	-0.656108	0.155438	Nodiff
GGT7	0.751821	0.155902	Nodiff
SYNJ1	0.681045	0.156017	Nodiff
LOC105615654	1.48153	0.156248	Nodiff
BGLAP	-0.948211	0.156257	Nodiff
LIMK1	1.18935	0.156262	Nodiff
GFI1	-1.45055	0.156512	Nodiff
LOC106991031	-0.888601	0.156523	Nodiff
PPARGC1A	0.990558	0.156535	Nodiff
LOC101117443	2.36537	0.156547	Nodiff
LOC114113987	0.959868	0.156558	Nodiff
TRPC3	1.03259	0.156665	Nodiff
ANO3	0.983911	0.15679	Nodiff
HSPA4L	0.565498	0.156801	Nodiff
LOC101117493	-2.46963	0.156971	Nodiff
LOC101104661	-1.03372	0.157154	Nodiff
FNDC4	0.756077	0.157198	Nodiff
AHCY	-0.547942	0.157234	Nodiff
KCNMA1	0.965675	0.157264	Nodiff
EXOC3L2	-1.36239	0.157311	Nodiff
PTN	0.522415	0.157401	Nodiff
MYOF	-0.834535	0.157522	Nodiff
SCML4	1.82175	0.15754	Nodiff
DTX4	1.20314	0.157566	Nodiff
LOC101106722	1.33882	0.157717	Nodiff
LOC106990819	2.19493	0.157723	Nodiff
AASS	-0.605967	0.157769	Nodiff
ADAMTS6	1.00944	0.157853	Nodiff
PLS1	0.89366	0.15788	Nodiff
FAM43A	-0.768406	0.157907	Nodiff
MYO9B	-0.564378	0.157932	Nodiff
CFAP45	-1.28374	0.15829	Nodiff
NPPA	2.05612	0.158335	Nodiff
ATP1A2	0.56554	0.158378	Nodiff
TTC16	-1.38747	0.158722	Nodiff
NPVF	1.63817	0.159138	Nodiff
PLEKHG3	-0.588508	0.159316	Nodiff
TMEM35A	0.997116	0.159323	Nodiff
ZNF703	-0.712915	0.159342	Nodiff
KIRREL3	0.891653	0.159429	Nodiff
LGI4	-0.66553	0.159458	Nodiff
CCDC194	2.36703	0.159775	Nodiff
LOC101107260	-0.551407	0.159796	Nodiff
LOC101104028	0.592012	0.159957	Nodiff
DAW1	-1.36642	0.160388	Nodiff
FREM2	0.976036	0.160517	Nodiff
LOC101121256	1.02548	0.160689	Nodiff
ADAMTS2	-0.985407	0.160879	Nodiff
FBXL13	-2.05126	0.161346	Nodiff
LOC121818348	1.31328	0.161358	Nodiff
NR2F1	-0.674206	0.16151	Nodiff
STMN2	1.50091	0.161533	Nodiff
PARP14	-0.676624	0.161553	Nodiff
IL6	2.47038	0.161644	Nodiff
TFAP2B	2.04083	0.161663	Nodiff
SLC19A2	0.714486	0.16171	Nodiff
OMD	1.29317	0.161888	Nodiff
AMIGO2	0.684142	0.161972	Nodiff
AP3B2	0.784137	0.161975	Nodiff
LHX4	1.39854	0.162078	Nodiff
MYO18B	1.45801	0.162134	Nodiff
GP1BA	1.65114	0.162253	Nodiff
LOC114115222	2.44172	0.162357	Nodiff
LOC101123275	0.740042	0.162414	Nodiff
FBXO2	0.987954	0.162658	Nodiff
ZBBX	-1.50073	0.162776	Nodiff
TMEM181	0.580403	0.162905	Nodiff
LOC101121655	-1.10436	0.162957	Nodiff
MZT1	0.589055	0.163095	Nodiff
PLEC	-0.56643	0.163258	Nodiff
DYNLT4	-2.64114	0.163284	Nodiff
DNAH1	1.48208	0.163437	Nodiff
CCDC113	-2.52062	0.163514	Nodiff
ARHGEF1	-0.579365	0.163746	Nodiff
FSTL5	1.57509	0.164065	Nodiff
FBXO9	0.631975	0.164507	Nodiff
PLEKHB2	0.55765	0.164529	Nodiff
LOC101121185	1.25049	0.164626	Nodiff
PLCB2	-0.677416	0.164767	Nodiff
MGAT4C	1.79615	0.164918	Nodiff
GPR20	1.83999	0.16514	Nodiff
EVC	-0.75919	0.165284	Nodiff
ADCY3	0.804586	0.165314	Nodiff
TAFA4	0.888346	0.165485	Nodiff
TRANK1	0.954605	0.165516	Nodiff
DNM3	0.693356	0.165581	Nodiff
STYXL2	2.08534	0.165613	Nodiff
MEAF6	0.62563	0.1659	Nodiff
TEF	0.593754	0.165951	Nodiff
CDC123	0.565054	0.166024	Nodiff
ATOH8	-0.974065	0.166089	Nodiff
CAMK2D	0.586922	0.166221	Nodiff
LOC114111378	0.785355	0.166289	Nodiff
SLC9A6	0.701889	0.166303	Nodiff
FAM178B	2.23557	0.166373	Nodiff
CEP170B	1.14456	0.166402	Nodiff
LOC101107072	-2.46832	0.166436	Nodiff
LOC101123247	0.648586	0.166534	Nodiff
FRMPD2	1.80721	0.166576	Nodiff
RAB6B	0.63925	0.166706	Nodiff
NPM2	2.2142	0.166936	Nodiff
UBASH3B	1.20293	0.167126	Nodiff
STUM	1.06955	0.167147	Nodiff
MME	0.852049	0.167187	Nodiff
C1H3orf80	1.00629	0.167244	Nodiff
REL	-0.977314	0.167347	Nodiff
SH3RF2	1.60542	0.167366	Nodiff
UBXN1	-0.567184	0.167596	Nodiff
UGP2	0.511038	0.167628	Nodiff
LRP2	1.21629	0.167686	Nodiff
HAPLN2	-0.603079	0.167765	Nodiff
PARP6	0.780533	0.167837	Nodiff
LOC101115006	1.0155	0.167901	Nodiff
UAP1L1	-0.689879	0.167975	Nodiff
CHRNA5	1.59152	0.168016	Nodiff
TCN1	-2.39534	0.168022	Nodiff
OPTN	0.580493	0.168136	Nodiff
FAM110C	0.767642	0.168256	Nodiff
WFIKKN2	1.64065	0.168571	Nodiff
POU3F1	1.0677	0.168615	Nodiff
ADAM33	-1.13716	0.168798	Nodiff
ARHGAP23	-0.503891	0.169114	Nodiff
LOC121818734	-2.54274	0.169154	Nodiff
ACHE	1.50693	0.169227	Nodiff
FOXL3	-1.80989	0.169267	Nodiff
TOX	0.936147	0.169584	Nodiff
DYNLT5	1.36277	0.169659	Nodiff
TTC9	0.609452	0.16995	Nodiff
MDH2	0.555322	0.169961	Nodiff
LOC114111465	-1.31027	0.170051	Nodiff
NGEF	0.673293	0.170177	Nodiff
ZSWIM9	-0.776665	0.170179	Nodiff
LOC114113021	-1.33675	0.170328	Nodiff
LOC101106061	1.1224	0.17035	Nodiff
IQCN	1.15743	0.170697	Nodiff
ASPDH	1.73059	0.170785	Nodiff
LOC114118065	-0.756249	0.170862	Nodiff
CDC42BPG	-1.12488	0.171183	Nodiff
HMBOX1	-0.678024	0.171242	Nodiff
NTSR2	0.740099	0.171271	Nodiff
ATCAY	0.932907	0.171363	Nodiff
BARX1	-1.77055	0.171407	Nodiff
LOC106990101	0.521038	0.171495	Nodiff
LOC101104482	-1.53202	0.171514	Nodiff
OPRL1	1.04408	0.171548	Nodiff
CHRNA7	1.34485	0.171635	Nodiff
GFRA3	1.16149	0.171654	Nodiff
CCDC166	-1.16718	0.171768	Nodiff
SLC4A3	0.848466	0.171781	Nodiff
P2RX6	-0.920359	0.171953	Nodiff
GDAP1L1	1.04479	0.17202	Nodiff
VDAC1	0.562715	0.172074	Nodiff
FGFRL1	-0.823955	0.172153	Nodiff
LOC121816827	1.34063	0.172201	Nodiff
CSRP1	-0.494342	0.172281	Nodiff
MICAL3	-0.576804	0.172781	Nodiff
EXTL1	0.86402	0.17282	Nodiff
LOC114110138	-1.29756	0.17291	Nodiff
PERM1	2.00527	0.173191	Nodiff
EPHX2	-0.616756	0.173216	Nodiff
LOC101102848	0.746738	0.173275	Nodiff
SFRP1	0.570487	0.173528	Nodiff
CCN3	0.749039	0.173578	Nodiff
AFAP1L2	-0.647689	0.173607	Nodiff
STPG3	-1.48056	0.173873	Nodiff
TOX2	0.850851	0.173903	Nodiff
BAIAP3	1.66218	0.173916	Nodiff
LOC101103232	-0.770518	0.174085	Nodiff
B3GNT8	-0.967998	0.174155	Nodiff
LOC101102085	-0.925251	0.174216	Nodiff
LOC101120207	-0.948602	0.174356	Nodiff
TBKBP1	0.893858	0.174484	Nodiff
LOC105605644	-0.901809	0.174555	Nodiff
MFGE8	0.543315	0.174707	Nodiff
KCNJ5	-1.69242	0.174866	Nodiff
VWA5B2	1.27235	0.174989	Nodiff
ZNF438	-0.702351	0.175022	Nodiff
LOC101119041	2.44922	0.175349	Nodiff
CYGB	1.8737	0.175412	Nodiff
PRUNE2	0.629801	0.175457	Nodiff
LOC105601988	-0.763117	0.175463	Nodiff
TCERG1L	2.44108	0.175468	Nodiff
MAP4K2	0.560612	0.17552	Nodiff
TRPM6	-0.777384	0.175525	Nodiff
SAMD5	1.48856	0.17565	Nodiff
LOC121818972	1.2033	0.175732	Nodiff
CELF5	1.32917	0.175789	Nodiff
LOC121820766	1.81447	0.175817	Nodiff
CPA6	-2.22979	0.175892	Nodiff
AHNAK2	-0.767595	0.175932	Nodiff
SIGLEC15	2.58099	0.175962	Nodiff
TMEM150B	1.67526	0.176083	Nodiff
SHROOM3	-1.03656	0.176138	Nodiff
TRIM55	-1.62852	0.176286	Nodiff
LOC101104818	0.769325	0.176348	Nodiff
LOC101118851	0.859742	0.176361	Nodiff
CUX2	1.05973	0.176488	Nodiff
RNF146	-0.57887	0.176634	Nodiff
ALDH5A1	0.489193	0.176866	Nodiff
RORA	0.645137	0.177031	Nodiff
CMKLR2	1.33089	0.177617	Nodiff
ISL1	2.49644	0.177673	Nodiff
SYT7	1.01148	0.177817	Nodiff
TOP1MT	1.62655	0.177964	Nodiff
LOC101115175	0.834626	0.178272	Nodiff
NTM	0.685828	0.178382	Nodiff
SHISA9	0.676332	0.178385	Nodiff
SLC9A1	0.899491	0.178427	Nodiff
LOC105612366	1.23109	0.178639	Nodiff
FADS1	0.54567	0.178848	Nodiff
INPP4B	0.743648	0.178888	Nodiff
MCF2L	1.00335	0.178919	Nodiff
CEP19	0.57287	0.178923	Nodiff
CLEC6A	2.46625	0.178945	Nodiff
LOC101110127	2.15418	0.179046	Nodiff
LOC101102155	0.84961	0.179782	Nodiff
SLC25A5	0.538374	0.179788	Nodiff
MAGEL2	0.978344	0.18022	Nodiff
DNAH6	-1.21131	0.180234	Nodiff
C6H4orf50	1.59099	0.180264	Nodiff
C1QL4	-2.05644	0.180267	Nodiff
SH3PXD2A	-0.491322	0.180313	Nodiff
GTF2IRD1	1.03164	0.180655	Nodiff
DNAH10	-1.06398	0.180708	Nodiff
PPP4R4	1.07557	0.180863	Nodiff
PDZD4	0.820868	0.181082	Nodiff
GLP1R	1.25748	0.181181	Nodiff
CFAP251	-0.727949	0.181231	Nodiff
PAK3	0.764229	0.181449	Nodiff
NHLH1	1.65743	0.181627	Nodiff
SGSM1	1.03937	0.181902	Nodiff
ACP4	-1.50972	0.182098	Nodiff
EMP3	-1.02356	0.182131	Nodiff
EME2	-0.743471	0.182175	Nodiff
RTN4RL1	0.678423	0.182405	Nodiff
ABCA2	-0.519295	0.182407	Nodiff
APBA1	0.722006	0.182661	Nodiff
SORCS1	-0.693277	0.18281	Nodiff
MYORG	0.746563	0.182824	Nodiff
TNKS1BP1	-0.676974	0.182837	Nodiff
ZNF385A	0.655147	0.182928	Nodiff
DUSP18	-0.66365	0.183002	Nodiff
MCUB	-0.816092	0.183005	Nodiff
GGT5	-0.640001	0.183055	Nodiff
LOC101118574	1.68966	0.183395	Nodiff
ZNF750	3.87711	0.18359	Nodiff
PLPPR4	0.674536	0.18363	Nodiff
SNAI3	3.87708	0.183645	Nodiff
LOC121818296	3.87706	0.183684	Nodiff
LOC121818073	3.87704	0.183721	Nodiff
E2F8	-2.44999	0.183761	Nodiff
LOC121817902	3.87702	0.183773	Nodiff
LOC114117284	3.877	0.183822	Nodiff
LOC101108016	3.87698	0.183863	Nodiff
KRT80	3.87695	0.183926	Nodiff
KLRF2	3.87692	0.183989	Nodiff
TAC3	1.42435	0.184029	Nodiff
PLG	-1.69052	0.184046	Nodiff
GIGYF1	-0.550532	0.184059	Nodiff
ELFN1	1.62357	0.184102	Nodiff
STXBP5	0.818255	0.1842	Nodiff
CFAP100	-0.978834	0.1843	Nodiff
TSHZ2	0.999131	0.18435	Nodiff
LIN28B	2.10856	0.18443	Nodiff
DOCK3	0.606435	0.18456	Nodiff
CCDC40	-1.00914	0.184599	Nodiff
WSB2	0.525096	0.184681	Nodiff
GAS7	-0.609654	0.184704	Nodiff
DRC7	-1.42124	0.184722	Nodiff
SRRM2	-0.513247	0.184957	Nodiff
LOC121818384	1.79572	0.185004	Nodiff
TRIM66	0.881538	0.185216	Nodiff
MARK2	-0.537904	0.185704	Nodiff
LOC101113168	1.46285	0.185871	Nodiff
CPNE6	0.842296	0.186021	Nodiff
C16H5orf22	0.574926	0.186249	Nodiff
KLK10	3.8635	0.186298	Nodiff
USP27X	0.824963	0.186312	Nodiff
SLC2A12	0.614463	0.186328	Nodiff
DSG2	1.15989	0.186661	Nodiff
TMEM71	1.05655	0.186876	Nodiff
LOC121818515	2.6865	0.186983	Nodiff
LOC105605648	1.91818	0.187189	Nodiff
LOC101111382	-1.21965	0.187288	Nodiff
TNS3	-0.587805	0.187426	Nodiff
VAV3	0.712131	0.187438	Nodiff
ICAM1	0.693377	0.18749	Nodiff
AKAP13	-0.516762	0.187532	Nodiff
ACVR1B	0.704809	0.1876	Nodiff
STXBP2	-0.799822	0.187654	Nodiff
WNT1	2.69136	0.187765	Nodiff
LOC101114750	-1.45625	0.188001	Nodiff
ATP5F1A	0.503042	0.188113	Nodiff
RAD51	-1.00863	0.188236	Nodiff
ADRA2B	1.39027	0.188302	Nodiff
LOC121818299	-1.38232	0.188525	Nodiff
STAB2	1.46709	0.188732	Nodiff
LOC101102377	3.49316	0.188834	Nodiff
GDF2	-0.956847	0.188847	Nodiff
ATP6V1FNB	3.49316	0.188874	Nodiff
TNFSF15	3.49315	0.188905	Nodiff
LOC101104263	3.49315	0.188912	Nodiff
PTGDR	1.4538	0.188915	Nodiff
THEM6	1.25664	0.189146	Nodiff
EDN3	0.933891	0.189206	Nodiff
DNAH7	-0.835982	0.189211	Nodiff
CDCA8	-1.70926	0.189295	Nodiff
RBBP8	0.767656	0.189364	Nodiff
HPDL	1.00557	0.189425	Nodiff
NDRG3	0.548126	0.189454	Nodiff
CCDC184	0.942899	0.189575	Nodiff
LAMC2	1.8958	0.189623	Nodiff
FAT2	1.38205	0.189992	Nodiff
TMEM25	0.665774	0.190009	Nodiff
CDH10	0.697105	0.190052	Nodiff
LOC101112606	1.27454	0.190135	Nodiff
NCAN	0.968609	0.190141	Nodiff
SLC6A13	0.729216	0.190341	Nodiff
KLF14	-3.58272	0.190385	Nodiff
FOXI2	-2.26973	0.190396	Nodiff
CDH6	0.844923	0.19043	Nodiff
CLCF1	-1.01865	0.190491	Nodiff
ID3	-0.723777	0.190588	Nodiff
CARTPT	1.0996	0.190632	Nodiff
SNORC	-1.22385	0.190664	Nodiff
KCNJ6	1.34648	0.190731	Nodiff
NEURL1	1.39751	0.190753	Nodiff
ADAMTS13	-3.59123	0.190794	Nodiff
CD3G	1.19551	0.190813	Nodiff
MAP3K11	-0.606611	0.191004	Nodiff
BAG5	0.491509	0.19114	Nodiff
MTSS2	-0.467496	0.191216	Nodiff
CRYBB2	3.52943	0.191391	Nodiff
[truncated: 16,579 more rows]
