# Supplementary material for: Impact of Heat Stress on Gene Expression in the Hypothalamic–Pituitary–Ovarian Axis of Hu Sheep
Source: Animals (Basel). 2025 Jul 25;15(15):2189. doi: 10.3390/ani15152189 (PMC12345516; doi:10.3390/ani15152189)
Supplement: Supplementary file 1 [file animals-15-02189-s001.zip › Supplementary Table S4.xlsx]

## Sheet: Sheet1
Supplementary Table S4. Differentially expressed genes between CO and HSO groups.
id	log2FoldChange	pval	Regulation
CRYAB	4.2515	2.01e-07	Up Regulation
CTTN	3.5579	4.01e-07	Up Regulation
DIAPH3	-1.289	6.24e-07	Down Regulation
DNAJA1	4.1088	2.68e-06	Up Regulation
EIF4A1	-1.687	4.57e-06	Down Regulation
EIF4A2	-1.871	5.81e-06	Down Regulation
FUS	2.6535	2.37e-05	Up Regulation
HNMT	-1.377	3.94e-05	Down Regulation
HSP90AA1	3.5319	3.99e-05	Up Regulation
HSP90AB1	3.8768	4.51e-05	Up Regulation
HSPA1A	-2.903	4.99e-05	Down Regulation
HSPA4L	-2.387	5.71e-05	Down Regulation
HSPA5	-1.838	6.32e-05	Down Regulation
HSPB1	4.4598	7.42e-05	Up Regulation
HSPH1	2.3822	7.82e-05	Up Regulation
ILF3	-1.869	8.22e-05	Down Regulation
KHDRBS1	3.6055	8.67e-05	Up Regulation
MAGED1	4.3691	9.21e-05	Up Regulation
MAGED2	4.0662	0.000104274	Up Regulation
MDC1	3.6565	0.000107858	Up Regulation
MMP14	-1.593	0.000138562	Down Regulation
NPEPPS	-1.869	0.000162109	Down Regulation
PSPH	-1.955	0.000182215	Down Regulation
SEC24D	-3.188	0.000202409	Down Regulation
SERPINH1	1.7954	0.000205246	Up Regulation
SLC1A5	1.6131	0.000210423	Up Regulation
SLC2A1	4.2167	0.000222011	Up Regulation
SLC2A3	-3.156	0.000258857	Down Regulation
SLC3A2	-1.794	0.000263674	Down Regulation
SLC5A3	-2.567	0.000300934	Down Regulation
STIP1	3.8026	0.000302562	Up Regulation
SYTL2	-1.233	0.00035349	Down Regulation
TFRC	4.3114	0.000354167	Up Regulation
WWC2	4.5147	0.000377947	Up Regulation
ARL5B	-1.831	0.00042922	Down Regulation
BICC1	2.7954	0.000504138	Up Regulation
LOC101106288	2.6131	0.000548103	Up Regulation
CDKN1A	-1.493	0.000566595	Down Regulation
ANKRD13A	3.042	0.00057286	Up Regulation
SLC6A6	2.7999	0.000584879	Up Regulation
DNAJA4	3.5474	0.000607474	Up Regulation
PSAT1	2.7056	0.000616144	Up Regulation
LOC101103238	-1.923	0.000616234	Down Regulation
BUB1B	-2.214	0.000631503	Down Regulation
LAMA4	2.4545	0.00063755	Up Regulation
SERPINB2	2.8324	0.000638735	Up Regulation
PRRX1	-1.151	0.000651748	Down Regulation
FASN	-1.972	0.000680041	Down Regulation
P4HA1	2.9493	0.000740788	Up Regulation
TANC2	-2.774	0.000780176	Down Regulation
HIPK3	-2.302	0.000786868	Down Regulation
KEF53_p08	3.2887	0.00084924	Up Regulation
PSMD2	3.6985	0.000882779	Up Regulation
LOC101122123	-0.9676	0.000888755	No Diff
HSP90B1	-2.381	0.000977333	Down Regulation
EID1	2.9809	0.00097806	Up Regulation
HYOU1	-2.339	0.00103851	Down Regulation
KIF20A	2.485	0.00107466	Up Regulation
SLC1A4	-1.151	0.00108717	Down Regulation
IARS1	-1.719	0.00109474	Down Regulation
NR4A3	2.0502	0.00109734	Up Regulation
FAM114A1	3.567	0.00110267	Up Regulation
ZBED5	2.4974	0.00110283	Up Regulation
FUBP1	-1.282	0.00110383	Down Regulation
NUP188	-1.246	0.00110673	Down Regulation
BLTP3B	2.3857	0.00111228	Up Regulation
MANF	2.9584	0.00113295	Up Regulation
ANTXR1	-2.838	0.00114593	Down Regulation
GCNT4	2.267	0.00121386	Up Regulation
DSEL	-1.698	0.00124844	Down Regulation
WSB1	3.1322	0.0012525	Up Regulation
DBN1	-1.616	0.00125267	Down Regulation
ATF7IP	3.628	0.00134842	Up Regulation
SIK1	-1.319	0.00136881	Down Regulation
SRSF2	-2.642	0.00142437	Down Regulation
EWSR1	2.3028	0.00143038	Up Regulation
BCLAF1	-1.738	0.00150745	Down Regulation
TRIM56	-1.357	0.00160987	Down Regulation
CIRBP	2.3094	0.00164198	Up Regulation
GBE1	-1.596	0.00165322	Down Regulation
CASP8AP2	2.4099	0.00165495	Up Regulation
NIBAN2	-0.986	0.00168207	No Diff
KEF53_p06	-1.106	0.00172954	Down Regulation
AHR	-1.632	0.00179503	Down Regulation
SARS1	2.4005	0.00186042	Up Regulation
PDE5A	3.4814	0.00188795	Up Regulation
GPRC5B	-1.357	0.00190278	Down Regulation
ELL2	-1.65	0.00206027	Down Regulation
TMEM33	-1.27	0.00207938	Down Regulation
SLC30A1	2.1344	0.00208707	Up Regulation
MSMO1	-1.519	0.0021203	Down Regulation
LOC101119975	-1.07	0.00212404	Down Regulation
ANLN	2.5433	0.00212545	Up Regulation
DAP	-1.354	0.00214478	Down Regulation
ETS1	-1.501	0.00216419	Down Regulation
RUNX1	2.3201	0.00218345	Up Regulation
ANXA6	2.1884	0.00235872	Up Regulation
TSPAN13	-1.437	0.00249543	Down Regulation
RRM1	2.5032	0.00251861	Up Regulation
AARS1	2.5597	0.00253317	Up Regulation
EPHA4	2.2045	0.00253444	Up Regulation
FBN1	2.5433	0.00263795	Up Regulation
PDGFRA	2.222	0.00264345	Up Regulation
ACLY	-1.163	0.00266193	Down Regulation
MYO1C	-1.295	0.00266688	Down Regulation
MATN3	-1.529	0.00270229	Down Regulation
PRMT1	-1.131	0.00270277	Down Regulation
DCAF8	-1.156	0.0027682	Down Regulation
RBM14	-1.397	0.00283046	Down Regulation
LEPROT	2.6661	0.0030337	Up Regulation
LMNA	-1.14	0.00304756	Down Regulation
ABCA1	4.1459	0.00310034	Up Regulation
ERRFI1	4.803	0.00314235	Up Regulation
ZNF644	-0.8987	0.00317795	No Diff
UHMK1	-1.299	0.00326725	Down Regulation
RCAN1	-1.385	0.00341593	Down Regulation
ARRDC3	-1.124	0.00341975	Down Regulation
ENSA	5.2352	0.00347024	Up Regulation
SUN1	-1.559	0.00347081	Down Regulation
VPS13C	-1.808	0.00348018	Down Regulation
CEBPG	4.5403	0.00348958	Up Regulation
FAR1	-1.552	0.00356161	Down Regulation
SERPINE1	-0.9873	0.00362707	No Diff
RO60	-1.908	0.00369149	Down Regulation
FLOT1	-1.227	0.00372808	Down Regulation
BANP	4.2905	0.00382329	Up Regulation
C25H1orf198	3.3146	0.00390088	Up Regulation
ARCN1	-1.542	0.00395338	Down Regulation
PPID	3.1763	0.00396146	Up Regulation
ANXA7	-1.102	0.00400579	Down Regulation
SYN3	1.8699	0.004038	Up Regulation
KPNA4	3.4356	0.00406984	Up Regulation
JAK2	-1.423	0.00440214	Down Regulation
UACA	3.6029	0.00441572	Up Regulation
XPO1	-1.38	0.0045483	Down Regulation
UTRN	-0.8575	0.0045623	No Diff
NRDC	3.3277	0.00463318	Up Regulation
SRRM2	2.1249	0.00467487	Up Regulation
HYCC2	3.3973	0.00469374	Up Regulation
LOC114118018	-0.9919	0.00487709	No Diff
TET2	-1.091	0.00504033	Down Regulation
PTGS2	4.8582	0.00519858	Up Regulation
PYGL	-1.333	0.00521256	Down Regulation
THBD	5.2103	0.00530131	Up Regulation
CEP192	5.3275	0.00539111	Up Regulation
RBMX	-1.623	0.00539762	Down Regulation
HSPA6	1.0935	0.0054385	Up Regulation
EPRS1	-1.288	0.00547512	Down Regulation
BPNT2	-1.903	0.00550826	Down Regulation
NRP2	5.8497	0.0055175	Up Regulation
CENPB	4.6737	0.00565288	Up Regulation
LACTB	2.3126	0.0056591	Up Regulation
PLOD1	4.2782	0.00570074	Up Regulation
PSPC1	-0.913	0.00574735	No Diff
PDIA4	-0.8972	0.00577681	No Diff
PIKFYVE	-1.373	0.00580064	Down Regulation
SMC2	3.3045	0.00603349	Up Regulation
LOC101117010	-1.164	0.00604818	Down Regulation
LRRC59	4.3723	0.00606124	Up Regulation
MYLK	-1.131	0.00611217	Down Regulation
SARAF	-0.8982	0.00615565	No Diff
LRRC58	-1.105	0.00615964	Down Regulation
KIF15	-1.832	0.00623003	Down Regulation
NEK6	-1.35	0.0062493	Down Regulation
ID3	3.995	0.00626423	Up Regulation
MDM4	-1.739	0.00629038	Down Regulation
CD248	2.8808	0.00629648	Up Regulation
IQGAP3	4.3084	0.00631451	Up Regulation
NIPSNAP2	-1.535	0.00639632	Down Regulation
GZF1	3.0286	0.00651093	Up Regulation
FYTTD1	-1.042	0.00651524	Down Regulation
PSMD1	2.3766	0.00671929	Up Regulation
NUPR1	2.0848	0.00684023	Up Regulation
TFAM	3.1561	0.00686064	Up Regulation
MTDH	-1.603	0.0069994	Down Regulation
LOC106991582	-1.439	0.00700396	Down Regulation
EIF5A	2.9531	0.00702017	Up Regulation
SRSF3	2.1845	0.00703216	Up Regulation
ANTXR2	-1.083	0.00732434	Down Regulation
PRPF3	-1.831	0.00732982	Down Regulation
IRF2BP2	3.5136	0.0073761	Up Regulation
PGM1	-1.736	0.0074615	Down Regulation
UBB	-1.18	0.00746283	Down Regulation
CAST	4.314	0.00746614	Up Regulation
PLEKHA2	2.2637	0.00747613	Up Regulation
MARF1	-1.083	0.00752623	Down Regulation
HNRNPC	3.0117	0.00754213	Up Regulation
SLC7A5	-0.824	0.0075833	No Diff
MSL1	-0.9938	0.00759879	No Diff
ATF5	2.0441	0.0076359	Up Regulation
SLC40A1	-1.119	0.00779878	Down Regulation
FOSL2	3.3812	0.00790803	Up Regulation
TARS1	4.1273	0.00791378	Up Regulation
AK4	-1.099	0.00801247	Down Regulation
KIF11	-1.04	0.00807164	Down Regulation
IVNS1ABP	-0.9728	0.00810926	No Diff
IKZF2	2.1209	0.0081175	Up Regulation
ATP5F1A	4.2769	0.00817929	Up Regulation
DHX29	2.8872	0.00817972	Up Regulation
OPA1	3.4398	0.00830681	Up Regulation
FILIP1L	3.1119	0.00830805	Up Regulation
YOD1	4.0441	0.0083842	Up Regulation
CLMP	3.7842	0.00855747	Up Regulation
PLOD2	2.9421	0.00856865	Up Regulation
PFKP	2.981	0.00866371	Up Regulation
DDX42	2.8998	0.00873275	Up Regulation
CCDC71L	-1.575	0.00873995	Down Regulation
LOC101105044	5.9647	0.00875191	Up Regulation
GNB4	6.0953	0.00875974	Up Regulation
NFAT5	-0.7617	0.00882807	No Diff
NES	-1.563	0.00885483	Down Regulation
PSMC1	-1.682	0.00889865	Down Regulation
SRP72	6.5963	0.00890861	Up Regulation
GPT2	6.5672	0.00912318	Up Regulation
ELOVL6	-1.162	0.00919619	Down Regulation
AHCYL1	4.7766	0.00921709	Up Regulation
PICALM	-1.39	0.00927303	Down Regulation
MDFIC	-1.623	0.0093909	Down Regulation
OXSR1	4.6435	0.00953916	Up Regulation
EMILIN1	-1.57	0.00961811	Down Regulation
STMN1	-0.9854	0.00963754	No Diff
PDIA3	5.2081	0.0096413	Up Regulation
LOC105616444	-1.031	0.00978152	Down Regulation
H6PD	-1.216	0.00978973	Down Regulation
PLAA	-1.369	0.00979324	Down Regulation
MYEF2	4.7783	0.00985381	Up Regulation
HELLS	-1.573	0.00990003	Down Regulation
GLCE	-1.131	0.00996342	Down Regulation
FNDC3A	-0.7614	0.0100035	No Diff
NFKBIZ	3.9667	0.0100524	Up Regulation
ZBTB38	-1.224	0.0100543	Down Regulation
CCDC82	-0.9984	0.0101414	No Diff
KDM3A	-0.8728	0.0101697	No Diff
CCDC117	3.6005	0.0102899	Up Regulation
TOX	-1.088	0.0103153	Down Regulation
RYBP	-0.9401	0.0104991	No Diff
PIP4K2A	-1.733	0.0106749	Down Regulation
ABL2	-1.536	0.0107874	Down Regulation
TMEM106B	-1.624	0.010838	Down Regulation
NASP	-1.619	0.0108482	Down Regulation
VCP	4.0644	0.0108956	Up Regulation
PBX1	-1.113	0.0110567	Down Regulation
DNAJC13	3.9311	0.0110623	Up Regulation
FAM91A1	4.3815	0.011127	Up Regulation
HIF1A	3.1982	0.0111998	Up Regulation
RNFT1	3.2871	0.0112158	Up Regulation
LOC121815981	-2.514	0.0113109	Down Regulation
LOC101105132	3.2744	0.0113816	Up Regulation
ADM	-1.488	0.011425	Down Regulation
LGMN	3.0758	0.0115853	Up Regulation
COMMD8	-1.205	0.0116017	Down Regulation
KMT2C	-0.7434	0.0117312	No Diff
DNAJB11	-1.527	0.0117936	Down Regulation
LOC132659110	-1.249	0.0118398	Down Regulation
RGL1	-1.001	0.0119341	Down Regulation
KTN1	-0.6812	0.011962	No Diff
RNF26	-1.306	0.0121336	Down Regulation
STMP1	4.5279	0.0121508	Up Regulation
LAS1L	4.6729	0.0121673	Up Regulation
PA2G4	-0.893	0.0121798	No Diff
RGS2	4.1576	0.0121893	Up Regulation
FAM199X	5.448	0.0121894	Up Regulation
ARHGEF2	-2.396	0.0123178	Down Regulation
NUFIP2	3.3527	0.012376	Up Regulation
DOCK1	2.1018	0.0123888	Up Regulation
CDH11	2.9517	0.0124634	Up Regulation
EIF2AK2	-1.054	0.0125223	Down Regulation
HMGB1	-1.086	0.0127891	Down Regulation
ATL3	-2.899	0.0128254	Down Regulation
SLF2	-1.225	0.0130995	Down Regulation
PHF14	-1.585	0.0132911	Down Regulation
BAG3	-1.1	0.0133438	Down Regulation
AP3M1	2.4346	0.0134907	Up Regulation
TENT4B	2.2233	0.0135508	Up Regulation
INO80D	2.1213	0.0136225	Up Regulation
SRSF10	2.9619	0.013692	Up Regulation
HSPD1	-1.46	0.0137141	Down Regulation
MED17	-0.7078	0.0137303	No Diff
LRIF1	2.073	0.0137456	Up Regulation
SCIN	-0.9707	0.0137802	No Diff
HERC3	-0.9016	0.0137977	No Diff
HP1BP3	2.9394	0.0138327	Up Regulation
SPAG9	-1.963	0.013937	Down Regulation
GNAI2	2.2715	0.0140485	Up Regulation
SNX1	2.994	0.0142627	Up Regulation
CLCC1	3.3721	0.014307	Up Regulation
CNNM4	3.3949	0.0143836	Up Regulation
PRPF4B	2.8184	0.0144083	Up Regulation
SYNM	2.8313	0.0144728	Up Regulation
DNMT1	-1.631	0.0144936	Down Regulation
KMT2A	2.3377	0.0148105	Up Regulation
HADHA	2.7962	0.0148944	Up Regulation
MGA	-1.448	0.0149051	Down Regulation
COL6A3	-1.011	0.0149148	Down Regulation
ZIM2	-0.9882	0.0149546	No Diff
TRIM25	-0.834	0.0150431	No Diff
ARPC5	-1.258	0.0154295	Down Regulation
ARHGAP42	2.3709	0.0154663	Up Regulation
TASOR	2.8672	0.0155001	Up Regulation
GSAP	2.9015	0.0156172	Up Regulation
TLE5	3.6685	0.015661	Up Regulation
ANK3	-1.14	0.0157117	Down Regulation
DRD4	2.9064	0.0157303	Up Regulation
ADK	-1.092	0.0157357	Down Regulation
TMEM131	2.225	0.0157472	Up Regulation
BAG6	2.7233	0.015885	Up Regulation
BZW2	3.4324	0.015976	Up Regulation
HK1	3.0296	0.0159877	Up Regulation
ERLEC1	-0.8755	0.0160468	No Diff
IMPG2	-1.324	0.0162439	Down Regulation
BNIPL	-1.394	0.0162667	Down Regulation
DBNL	-1.469	0.0163163	Down Regulation
TMBIM6	-1.076	0.0163731	Down Regulation
SAT1	-2.662	0.0164289	Down Regulation
TIPARP	3.3978	0.0164397	Up Regulation
ANKRD28	-1.126	0.0164788	Down Regulation
KMT2D	-1.164	0.0164947	Down Regulation
MICAL2	-0.9593	0.016528	No Diff
KCNAB2	-1.298	0.0166043	Down Regulation
GNG2	-0.7991	0.0166065	No Diff
TMEM214	-1.376	0.0166167	Down Regulation
POLR2A	4.6275	0.0167968	Up Regulation
SBF2	3.3417	0.0168196	Up Regulation
SNX4	-1.872	0.0168314	Down Regulation
ZNF333	3.7026	0.0168318	Up Regulation
KDM4B	4.1616	0.0168403	Up Regulation
SPTAN1	3.8602	0.0168526	Up Regulation
FAM13A	-1.053	0.0170085	Down Regulation
LRRFIP1	3.2335	0.0171297	Up Regulation
MINDY2	-1.058	0.017286	Down Regulation
RPH3A	4.9705	0.0173201	Up Regulation
ANXA4	-1.697	0.0173632	Down Regulation
TEAD1	-0.9664	0.0174984	No Diff
IFT80	-1.141	0.0176395	Down Regulation
NFYA	-0.9629	0.0177634	No Diff
COG4	-1.093	0.0178793	Down Regulation
LOC101103089	-1.276	0.0178892	Down Regulation
SEC23A	2.1931	0.0179036	Up Regulation
FXR1	-1.717	0.0179085	Down Regulation
ROBO1	-0.7	0.0179304	No Diff
LOC101105495	2.9355	0.0180229	Up Regulation
VPS4B	-0.8441	0.0181008	No Diff
PLS3	2.2239	0.0184738	Up Regulation
RBM15	-0.8413	0.0185086	No Diff
RNF149	2.7388	0.0185485	Up Regulation
SCRN3	-1.361	0.0187173	Down Regulation
ARHGAP35	3.2396	0.0187444	Up Regulation
ETNK1	-2.188	0.0187976	Down Regulation
CD14	3.0979	0.018917	Up Regulation
PKM	-0.8052	0.0189334	No Diff
EIF1	3.8424	0.0190427	Up Regulation
SNX14	-1.275	0.0190449	Down Regulation
PTPN13	-0.769	0.0191194	No Diff
SPEN	-1.246	0.0191711	Down Regulation
GMPPA	-0.8204	0.0192563	No Diff
PATL1	3.1275	0.0192925	Up Regulation
SMARCA4	-1.117	0.0193356	Down Regulation
ITGA3	4.4746	0.0193925	Up Regulation
PDGFRB	2.7932	0.0193981	Up Regulation
EDEM1	2.0187	0.0193989	Up Regulation
MAP3K2	-1.567	0.0194073	Down Regulation
CDADC1	-0.6112	0.0194901	No Diff
LOC101113583	3.006	0.0200585	Up Regulation
COX15	-1.342	0.0201043	Down Regulation
TARDBP	-0.7893	0.0201064	No Diff
SCAI	0.9903	0.0202229	No Diff
SYN3	1.8699	0.020321	Up Regulation
GPBP1	-1.055	0.0204675	Down Regulation
ZSCAN20	4.1199	0.0206191	Up Regulation
LOXL2	-1.164	0.0206613	Down Regulation
PAN2	-1.007	0.0207076	Down Regulation
NCAPG2	-1.184	0.0207086	Down Regulation
RMND5A	-0.9376	0.020778	No Diff
RBM4	0.9271	0.0208056	No Diff
H2AZ1	1.3094	0.0209639	Up Regulation
SERPINB1	0.8228	0.02105	No Diff
HFE	1.2216	0.0212846	Up Regulation
MYOF	0.8952	0.02135	No Diff
AHSA2P	1.6986	0.02136	Up Regulation
RASSF2	0.9785	0.0214285	No Diff
BNIP3	2.228	0.0214438	Up Regulation
DPH7	0.7442	0.0215002	No Diff
DYRK1A	1.4266	0.0218936	Up Regulation
GEM	-1.233	0.0219652	Down Regulation
HNRNPDL	1.0018	0.0220261	Up Regulation
LCOR	1.0532	0.0220319	Up Regulation
BIRC3	-0.9627	0.0220587	No Diff
SASH1	-1.446	0.0221668	Down Regulation
ITCH	-1.569	0.0223056	Down Regulation
ROCK1	-0.7065	0.0223626	No Diff
EREG	1.7096	0.0223751	Up Regulation
EIF3B	-1.862	0.0225957	Down Regulation
PFKL	-1.09	0.0225968	Down Regulation
BRMS1L	1.5464	0.0226337	Up Regulation
RRBP1	0.9047	0.0226848	No Diff
MGAT4A	1.393	0.0227377	Up Regulation
PPP1R2	-0.9178	0.0227494	No Diff
ICA1	0.9627	0.0227642	No Diff
RALGAPB	1.4494	0.0228196	Up Regulation
FAM83D	-0.8838	0.0228661	No Diff
LOC101111220	-1.005	0.0228885	Down Regulation
POLR2E	-1.804	0.0229615	Down Regulation
TRIM44	0.9284	0.0229652	No Diff
SNX16	-0.8678	0.0230572	No Diff
DOCK7	-0.9044	0.0232042	No Diff
SEPTIN2	-1.36	0.0235241	Down Regulation
LRRK2	-0.7557	0.0235778	No Diff
CXADR	1.561	0.0239037	Up Regulation
JUN	-1.079	0.0239328	Down Regulation
PDXK	-2.471	0.0241835	Down Regulation
ZNF331	-0.9955	0.0242733	No Diff
TUB	-1.909	0.0243067	Down Regulation
RHOQ	1.8417	0.0243863	Up Regulation
AZIN1	-1.339	0.0243941	Down Regulation
ANGPTL2	1.5919	0.0246764	Up Regulation
RGMB	1.333	0.0248072	Up Regulation
IGFBP2	2.1621	0.0248621	Up Regulation
CALM1	-1.168	0.0249899	Down Regulation
PRUNE2	-0.9718	0.0250991	No Diff
ALDH3B1	-1.385	0.0253168	Down Regulation
PCK2	0.7432	0.0253285	No Diff
NSD3	1.3277	0.0253373	Up Regulation
WIPI1	-0.9314	0.0254518	No Diff
TMEM67	1.72	0.0255346	Up Regulation
ECPAS	0.8737	0.0255526	No Diff
RAVER2	-0.7478	0.0256311	No Diff
HLTF	-0.9752	0.0257054	No Diff
TJP2	-0.9114	0.0257078	No Diff
ELOA	1.3895	0.0257463	Up Regulation
PHETA2	-0.7004	0.0257712	No Diff
METTL2A	1.077	0.0257882	Up Regulation
RIN2	-1.874	0.0258503	Down Regulation
LOC114108665	-1.555	0.0259275	Down Regulation
CRISPLD2	0.8242	0.0259397	No Diff
PTGFR	-1.712	0.0259553	Down Regulation
MTHFS	-1.764	0.0259791	Down Regulation
CCDC80	-0.9204	0.0259794	No Diff
CNDP2	-1.494	0.0260096	Down Regulation
PTTG1	-0.8354	0.0262646	No Diff
CDC42	-1.054	0.0263002	Down Regulation
CLK1	0.9532	0.0263357	No Diff
XRN2	-1.582	0.0263388	Down Regulation
APP	1.2056	0.0264394	Up Regulation
NSF	-1.052	0.0264699	Down Regulation
ADSL	-1.213	0.0266374	Down Regulation
CDK6	-1.019	0.0268136	Down Regulation
CFAP36	-0.6772	0.0268595	No Diff
UBXN2A	1.6678	0.0270836	Up Regulation
SPATA6	-1.356	0.0272167	Down Regulation
DCAF6	-1.57	0.0272991	Down Regulation
PSMD6	-1.278	0.0273129	Down Regulation
PHLDB2	-0.6931	0.0274311	No Diff
ZNF891	1.0273	0.0274575	Up Regulation
LOC132659646	-1.001	0.0275529	Down Regulation
CHPF2	0.7176	0.0275596	No Diff
CDC27	-1.43	0.0276627	Down Regulation
SYNPR	-1.858	0.0278006	Down Regulation
EMP1	1.317	0.0278091	Up Regulation
SLC6A9	-1.663	0.0280543	Down Regulation
MED13	1.3396	0.0282925	Up Regulation
CREB1	-1.049	0.0283549	Down Regulation
UBE2G2	-1.264	0.0283935	Down Regulation
ITGB7	-1.161	0.0284043	Down Regulation
SETX	0.9401	0.0285281	No Diff
WDR77	2.7275	0.0286306	Up Regulation
PDIA6	1.9464	0.0286897	Up Regulation
NDUFS1	-2.33	0.0287862	Down Regulation
MFHAS1	-0.9176	0.0288137	No Diff
ZBTB11	3.3181	0.028939	Up Regulation
DYRK1B	-0.6437	0.0289838	No Diff
FZD6	1.2646	0.0291358	Up Regulation
CAPG	0.897	0.0292176	No Diff
ZC3H4	1.0303	0.0292262	Up Regulation
PTPN2	1.348	0.0292935	Up Regulation
ANP32E	-2.11	0.0293685	Down Regulation
NELFCD	0.8115	0.0294685	No Diff
PTPN12	-1.811	0.0294894	Down Regulation
RASA1	0.6376	0.0295059	No Diff
ANAPC1	-1.013	0.0295522	Down Regulation
PTGES3	1.1452	0.0297046	Up Regulation
GFPT1	1.2191	0.0297633	Up Regulation
ACVR2B	1.6008	0.0298328	Up Regulation
CLIC1	-2.018	0.0298595	Down Regulation
SYNE1	-0.8764	0.0298641	No Diff
TRDMT1	-1.718	0.0301692	Down Regulation
LEO1	-0.7039	0.0302126	No Diff
GABPB1	-0.8196	0.0303267	No Diff
SMC3	-1.262	0.0304067	Down Regulation
ANAPC4	-1.059	0.0304251	Down Regulation
USP22	-1.382	0.0304531	Down Regulation
GPR173	-1.226	0.0305401	Down Regulation
LRPPRC	0.7227	0.0306867	No Diff
GMEB2	0.7731	0.0306967	No Diff
ATG2B	2.3732	0.0308043	Up Regulation
UBN2	-0.7591	0.0312212	No Diff
RSPO3	0.8317	0.0312455	No Diff
ZFP36L1	-1.555	0.0312909	Down Regulation
VCL	-1.754	0.0313203	Down Regulation
ATP10D	1.7415	0.031358	Up Regulation
CNTLN	-1.708	0.0314883	Down Regulation
KIFC1	-1.505	0.0315098	Down Regulation
CFL2	-0.9182	0.031754	No Diff
ZBTB18	-2.065	0.0319307	Down Regulation
INTS3	-1.134	0.0320197	Down Regulation
AXL	1.7872	0.0320942	Up Regulation
PCF11	-1.237	0.0322519	Down Regulation
ENPP5	1.0035	0.0322599	Up Regulation
P2RY2	-0.9453	0.0323066	No Diff
MCCC2	0.7826	0.0323828	No Diff
FOXK2	0.6385	0.0326964	No Diff
STAT6	-1.598	0.0327122	Down Regulation
TLN1	-2.707	0.0329064	Down Regulation
AHNAK	1.1316	0.0330417	Up Regulation
CBX4	0.7697	0.0331731	No Diff
PARL	2.1758	0.0331826	Up Regulation
ADCY9	1.1898	0.0332671	Up Regulation
CACYBP	-0.6532	0.0333221	No Diff
HNRNPH3	1.0352	0.0335702	Up Regulation
ALDH18A1	1.0964	0.0335827	Up Regulation
EPS8	-1.726	0.0338866	Down Regulation
PRKAA1	-1.529	0.0339531	Down Regulation
FLNB	0.8716	0.0341254	No Diff
LOC101116631	-0.9494	0.0344765	No Diff
SUPT6H	-0.6027	0.0344977	No Diff
SDCBP	-0.5997	0.0345184	No Diff
GOT2	1.7011	0.0345196	Up Regulation
GLMN	-1.44	0.0345641	Down Regulation
TRA2A	1.4872	0.0345869	Up Regulation
MYBL2	0.9266	0.0345995	No Diff
DIAPH2	0.7032	0.0346055	No Diff
USP37	-1.001	0.0346376	Down Regulation
CALR	-0.8863	0.0348968	No Diff
GABARAPL1	-1.627	0.0353289	Down Regulation
LDLRAP1	0.8692	0.0354466	No Diff
SMAD5	2.3766	0.0354676	Up Regulation
CETN3	0.8285	0.0356285	No Diff
LOC105605808	0.8142	0.0356376	No Diff
NAV1	-0.7559	0.0357255	No Diff
USP5	-1.73	0.0358162	Down Regulation
PAWR	0.9439	0.0360427	No Diff
PRR11	-1.08	0.0360942	Down Regulation
TRIO	-0.9936	0.036133	No Diff
MTHFD1	0.97	0.0362506	No Diff
ARL6IP1	0.595	0.0362518	No Diff
TUBGCP5	0.6992	0.0363323	No Diff
TARBP1	-1.3	0.0364076	Down Regulation
VDAC3	0.7538	0.036571	No Diff
JPT2	-1.168	0.0366019	Down Regulation
HERPUD1	1.5814	0.0366397	Up Regulation
SPAG1	-1.237	0.0366778	Down Regulation
IFIH1	-1.098	0.0367318	Down Regulation
KMT5A	0.6684	0.0371547	No Diff
USP24	-1.042	0.0374773	Down Regulation
ANXA1	0.8057	0.0374966	No Diff
PSMD3	-1.235	0.0375516	Down Regulation
PHLDA1	0.7782	0.0375935	No Diff
CMYA5	-1.333	0.0376616	Down Regulation
NDUFS2	-1.372	0.0377063	Down Regulation
NEMP1	-0.8586	0.0378342	No Diff
RCN2	0.8394	0.0380432	No Diff
RND3	0.8423	0.0380961	No Diff
CCP110	-1.468	0.0381056	Down Regulation
MAP1A	1.3626	0.0381822	Up Regulation
FAM76A	1.0049	0.0381918	Up Regulation
SERP1	-1.166	0.038261	Down Regulation
PBRM1	-0.6242	0.0382812	No Diff
SAE1	-1.062	0.0383593	Down Regulation
DHCR24	1.0885	0.0383993	Up Regulation
KLF6	3.9158	0.0386893	Up Regulation
GPRASP3	-1.006	0.0387878	Down Regulation
LOC114117238	1.092	0.038854	Up Regulation
PTPN11	-0.8661	0.0390968	No Diff
DPYSL2	0.7727	0.0391258	No Diff
EXT1	1.0107	0.0392646	Up Regulation
TGFBR3	-0.9277	0.0394274	No Diff
CEP120	-1.644	0.0395573	Down Regulation
IMMT	0.8105	0.0397409	No Diff
ERO1A	-1.024	0.0399645	Down Regulation
KRAS	-0.8326	0.0399922	No Diff
RTCB	0.7725	0.0400026	No Diff
KLF9	-0.6723	0.0401238	No Diff
SGO1	2.2826	0.040178	Up Regulation
VTA1	1.9941	0.0403019	Up Regulation
GINS4	-0.7068	0.0403705	No Diff
MTHFD1L	0.65	0.0404444	No Diff
MIB1	-1.194	0.0405682	Down Regulation
PEX7	0.6959	0.0406294	No Diff
SRRT	0.9668	0.0406368	No Diff
TTC14	-1.003	0.0406478	Down Regulation
SPCS3	0.687	0.0407964	No Diff
LIF	0.7947	0.0407997	No Diff
RBM39	-0.8099	0.0408025	No Diff
MRTFB	-1.202	0.0408199	Down Regulation
GPR161	1.3525	0.0409312	Up Regulation
ZNF483	-1.599	0.0409405	Down Regulation
BTAF1	1.4732	0.0409738	Up Regulation
IFT74	-1.132	0.0412146	Down Regulation
SMG1	-0.8406	0.0412616	No Diff
TGFB1I1	-1.478	0.0413568	Down Regulation
C5H5orf15	0.8808	0.0414855	No Diff
PSMA3	-1.009	0.0416318	Down Regulation
XRN1	-0.7661	0.0417413	No Diff
LAMP2	-1.952	0.0418163	Down Regulation
PRR14L	0.6351	0.0420985	No Diff
PDCD6IP	-1.109	0.0422248	Down Regulation
PTAR1	-1.405	0.042575	Down Regulation
EMP3	1.0353	0.0427792	Up Regulation
AOC2	1.0234	0.0431163	Up Regulation
STXBP3	-1.761	0.0431609	Down Regulation
TPM3	0.8605	0.0432621	No Diff
HNRNPA1	-1.515	0.0433352	Down Regulation
PAPOLG	-0.8881	0.0433501	No Diff
ME1	-1.091	0.0433936	Down Regulation
GFM2	-0.8897	0.0434476	No Diff
ACOT9	0.6357	0.043479	No Diff
KIDINS220	1.0749	0.0435522	Up Regulation
LOC101104530	-0.6707	0.0436181	No Diff
POP1	0.9852	0.0436873	No Diff
FBXO42	-1.352	0.0436953	Down Regulation
EIF3L	4.6583	0.043728	Up Regulation
LOC101108113	-1.354	0.0439174	Down Regulation
OPTN	-0.788	0.0440056	No Diff
LOC101119835	-0.6252	0.0440977	No Diff
UBE2H	1.3733	0.0441401	Up Regulation
SNRNP48	-0.7226	0.0441534	No Diff
ZBTB40	-1.665	0.0441938	Down Regulation
DRAM2	-0.9418	0.0441993	No Diff
TBCD	0.7553	0.0444286	No Diff
DTNBP1	-1.488	0.044657	Down Regulation
SEMA6D	-2.679	0.0447835	Down Regulation
CEMIP	1.0314	0.0448279	Up Regulation
ARHGEF40	-0.9154	0.0448298	No Diff
COPS3	-1.635	0.0449003	Down Regulation
CDS2	-0.9935	0.0449566	No Diff
ZNF207	1.1271	0.045416	Up Regulation
KMT5B	0.8226	0.0454511	No Diff
UPF3A	1.4744	0.0457314	Up Regulation
ILRUN	1.4488	0.0457753	Up Regulation
DYNC2H1	-1.12	0.0458429	Down Regulation
COPG1	-1.331	0.0458804	Down Regulation
CDC20	-1.496	0.0459393	Down Regulation
SNRPB	-2.651	0.0460692	Down Regulation
FERMT2	-0.651	0.0460887	No Diff
CLK4	-0.9551	0.0462657	No Diff
AK2	-1.323	0.0463058	Down Regulation
TYW5	-0.7784	0.0465509	No Diff
NKTR	0.601	0.0469722	No Diff
TBCE	1.2007	0.0473117	Up Regulation
PPP1R3B	1.5724	0.0473132	Up Regulation
HMGB3	0.8207	0.0474248	No Diff
NUDT12	-1.587	0.0474998	Down Regulation
ACAT1	-0.7356	0.0477307	No Diff
NCALD	-1.019	0.0478546	Down Regulation
PPP1R10	-0.8771	0.0479616	No Diff
TNFRSF21	0.5672	0.0480473	No Diff
ZNF354C	1.0309	0.0480735	Up Regulation
SPTSSA	-0.7978	0.0480752	No Diff
LRIG2	1.0602	0.0481079	Up Regulation
AP1M1	-0.8676	0.0481316	No Diff
CLPX	-1.11	0.0481408	Down Regulation
PITPNA	0.8098	0.0481937	No Diff
PGD	-1.262	0.0482471	Down Regulation
KIF27	2.7507	0.0483581	Up Regulation
CAVIN3	-0.9855	0.0486099	No Diff
LOC114114906	1.3037	0.0486437	Up Regulation
LOC114118046	-1.171	0.0486494	Down Regulation
IDH2	0.912	0.049029	No Diff
FBXL20	1.7342	0.0490915	Up Regulation
LOC101118053	-0.9262	0.0491371	No Diff
CANX	1.0173	0.0491461	Up Regulation
ICAM3	-1.07	0.0495521	Down Regulation
ATP2B4	-1.021	0.0495803	Down Regulation
RNF217	-0.9111	0.0498661	No Diff
DTX3L	-0.7533	0.0498866	No Diff
SRBD1	-1.194	0.0499426	Down Regulation
GPR63	-1.49	0.0502712	No Diff
GNL3L	0.6779	0.0502894	No Diff
TTC8	1.0116	0.0504296	No Diff
GNPTAB	-1.289	0.0505637	No Diff
SNX2	0.8787	0.0505836	No Diff
NUP98	1.6363	0.0506266	No Diff
WNK1	0.4967	0.0507548	No Diff
HEXIM1	3.5408	0.0507999	No Diff
TLE3	-0.6712	0.0508543	No Diff
TSPYL1	1.1543	0.0508932	No Diff
SRGAP1	1.4804	0.0509764	No Diff
OGA	-1.254	0.0510102	No Diff
A2ML1	1.0268	0.0511249	No Diff
WDR6	-1.174	0.0511265	No Diff
OSMR	-2.737	0.0511942	No Diff
MYNN	-1.092	0.0513071	No Diff
LMAN1	-1.087	0.0513376	No Diff
TNS2	0.7903	0.05142	No Diff
TK2	-0.9028	0.0514524	No Diff
NR3C1	-1.195	0.0514551	No Diff
EEF1A1	1.1914	0.0515164	No Diff
TAF9B	-0.8358	0.0515176	No Diff
EIF1B	-1.241	0.0522671	No Diff
NMT2	0.7439	0.0522962	No Diff
PLAUR	2.7359	0.0524506	No Diff
PEA15	-1.298	0.0526003	No Diff
CFAP119	-0.6664	0.0526173	No Diff
SEC31A	1.0633	0.0527539	No Diff
REPIN1	-0.6304	0.0527569	No Diff
NUP153	-1.234	0.0527806	No Diff
SLC38A4	-2.643	0.0527899	No Diff
LOC105602036	-0.5981	0.0530906	No Diff
HOXA4	0.4749	0.0531855	No Diff
IARS2	-1.43	0.053219	No Diff
KLHL42	1.124	0.0532507	No Diff
DNASE1L1	-1.591	0.0533099	No Diff
TENT5C	-1.274	0.0533582	No Diff
SOCS7	0.7314	0.0535916	No Diff
GLE1	2.3664	0.0536797	No Diff
BCLAF3	-0.7301	0.0537243	No Diff
CDC37L1	1.6527	0.0537937	No Diff
ZNF114	0.7518	0.0538391	No Diff
VARS1	-1.868	0.053884	No Diff
KCTD9	2.2371	0.0539142	No Diff
TM4SF1	2.2354	0.053922	No Diff
KIAA1549	-0.8017	0.0540221	No Diff
PTBP1	1.6459	0.0540417	No Diff
RRM2	-0.9429	0.0540566	No Diff
RBL1	2.8531	0.0542062	No Diff
CLUH	1.0958	0.0542754	No Diff
SLC1A3	1.2219	0.0542809	No Diff
STAC	-1.665	0.0543001	No Diff
ATIC	1.136	0.054336	No Diff
GAPVD1	-1.774	0.054413	No Diff
SYAP1	-1.032	0.0544213	No Diff
HADHB	-0.9261	0.0545525	No Diff
LOC101108931	-0.8712	0.0546766	No Diff
CNOT4	1.2015	0.0547181	No Diff
MLEC	-0.6486	0.0547762	No Diff
ZNF557	-0.7372	0.055109	No Diff
PSMB2	-0.8358	0.0551878	No Diff
CTPS1	-0.9974	0.0552562	No Diff
ITGB8	2.4887	0.0553342	No Diff
SLC25A36	-1.506	0.055547	No Diff
TOP3A	-1.051	0.0555809	No Diff
RNF20	-0.8737	0.0556796	No Diff
MSN	-1.26	0.0557417	No Diff
CFAP70	-0.8703	0.0558186	No Diff
ARID5B	-0.5384	0.0558622	No Diff
PSMD8	1.2689	0.0559204	No Diff
KLHL28	0.6472	0.0559222	No Diff
VPS35L	1.4595	0.0560024	No Diff
MTF1	-1.009	0.0560057	No Diff
DLGAP5	-1.139	0.0560557	No Diff
DARS1	0.5932	0.0563805	No Diff
NIPSNAP1	0.6028	0.0563864	No Diff
LOC121818696	1.1339	0.0564103	No Diff
LOC101115765_1	1.0219	0.056453	No Diff
FAM133B	-0.4533	0.0565518	No Diff
TSPAN5	4.0824	0.0566283	No Diff
KIF23	0.5616	0.0566819	No Diff
CSTF3	-0.697	0.0569838	No Diff
RAB3GAP2	1.1051	0.0570074	No Diff
GON7	-1.424	0.0573777	No Diff
LOC101114082	1.0136	0.0573957	No Diff
THRAP3	-1.015	0.0574088	No Diff
SRF	-0.7925	0.0574844	No Diff
MARCHF11	-1.247	0.0575002	No Diff
DDX17	2.8207	0.0575433	No Diff
SERINC1	-0.9229	0.0578413	No Diff
DOCK9	0.9152	0.0579705	No Diff
CCNYL1	0.8819	0.0580815	No Diff
RAD54B	-0.9434	0.0581028	No Diff
PXK	-1.103	0.0581209	No Diff
VPS13B	-0.8637	0.0583347	No Diff
ANXA3	-1.322	0.0583732	No Diff
ZNF518B	-0.6793	0.0584064	No Diff
NCOA2	-0.6072	0.0584229	No Diff
ZNF106	0.9734	0.0586042	No Diff
ATG5	-1.31	0.0586517	No Diff
PABPC1	0.4988	0.0590246	No Diff
P4HA2	0.602	0.0590333	No Diff
KAT2A	-1.042	0.0591429	No Diff
MAN1A2	-0.8905	0.0591675	No Diff
AHI1	1.3016	0.0592446	No Diff
CHD4	1.0848	0.0592956	No Diff
LOC101113508	-0.9372	0.0593841	No Diff
MYO1B	-0.8348	0.0593846	No Diff
B3GNT2	1.0699	0.0595212	No Diff
MAML2	0.9743	0.0595375	No Diff
ZNF74	-0.755	0.0597423	No Diff
LSS	0.9891	0.0598571	No Diff
HAUS4	0.4725	0.0599299	No Diff
JPH2	0.6307	0.0599417	No Diff
NAA35	1.6373	0.0599835	No Diff
PSMB1	0.6968	0.0600199	No Diff
DESI1	-1.575	0.0601816	No Diff
RDX	-0.5573	0.0604374	No Diff
CASP7	0.9131	0.0607714	No Diff
YME1L1	-0.7019	0.0607908	No Diff
CPEB4	-0.9366	0.0608764	No Diff
ACO1	-0.8368	0.0609601	No Diff
DIDO1	1.2223	0.0611426	No Diff
RBBP6	0.9945	0.0611732	No Diff
CLDND1	-1.084	0.061195	No Diff
LCAT	0.9763	0.0614294	No Diff
TRIM37	-0.9388	0.0615192	No Diff
ZMAT3	-0.9389	0.0616112	No Diff
TMEM107	-0.9586	0.0618843	No Diff
CSF3	0.6709	0.0620918	No Diff
RIMS3	1.1856	0.0621495	No Diff
SRSF5	-0.6724	0.0621564	No Diff
RRAGA	1.1472	0.0623185	No Diff
CLOCK	1.1785	0.0623613	No Diff
ANPEP	0.9011	0.0626117	No Diff
PHLDB1	0.6583	0.0626402	No Diff
SRSF12	0.8282	0.0626491	No Diff
CCBE1	2.2111	0.0627934	No Diff
CLIC4	-1.109	0.0628867	No Diff
EIF4G1	1.0562	0.0630188	No Diff
KLF13	-1.287	0.0630335	No Diff
PARP1	-4.66	0.0632844	No Diff
LARS1	2.0296	0.0632874	No Diff
CYFIP1	-0.6445	0.0633046	No Diff
OGT	-1.104	0.0635555	No Diff
C2H9orf85	0.8071	0.0637433	No Diff
LOC101122372	-0.808	0.0637809	No Diff
DUSP4	-0.9564	0.0638559	No Diff
RAB1A	-1.46	0.0638859	No Diff
UBE3C	-0.6805	0.0639618	No Diff
WDR35	0.4477	0.0641392	No Diff
HNRNPAB	-0.5384	0.0642077	No Diff
MAPK3	-0.9512	0.0642337	No Diff
THAP2	-0.6011	0.064262	No Diff
KYAT3	-1.012	0.0643115	No Diff
CHST12	-0.7428	0.0643187	No Diff
PCM1	0.6473	0.0644959	No Diff
UCHL5	1.6093	0.0645402	No Diff
AHSA1	-0.962	0.0646777	No Diff
STK17A	-1.213	0.0648015	No Diff
ANKRD12	-0.6377	0.064838	No Diff
TNFAIP6	0.84	0.0649702	No Diff
EPDR1	-1.236	0.0649847	No Diff
PNISR	-0.6508	0.0649958	No Diff
KEF53_p12	-0.9191	0.0650219	No Diff
NOL9	1.1813	0.0652662	No Diff
BLTP3A	-1.907	0.0652896	No Diff
PHF20	1.3602	0.0659262	No Diff
TGFBR2	-0.7606	0.0659316	No Diff
LINS1	-1.044	0.0660377	No Diff
LOC101109733	1.3094	0.0661585	No Diff
LOC101115765	1.0146	0.0661927	No Diff
TASOR2	0.8646	0.0662328	No Diff
LOC101104224	1.1199	0.066256	No Diff
AFF1	-0.7827	0.0664426	No Diff
STON2	0.5804	0.066571	No Diff
TTF2	-1.181	0.0666749	No Diff
RPP21	0.9473	0.0669667	No Diff
UBASH3B	-1.135	0.067382	No Diff
PDLIM7	0.6907	0.067437	No Diff
SSR1	0.7383	0.0677323	No Diff
MAPK14	1.1516	0.0677821	No Diff
SH3PXD2B	1.7899	0.0678817	No Diff
GNL2	-0.8694	0.0679309	No Diff
AEBP1	0.7213	0.0679385	No Diff
LIG3	-1.416	0.0679462	No Diff
ADAM12	1.1183	0.0680542	No Diff
DSTN	1.4109	0.0682044	No Diff
PRPF8	-1.242	0.0682125	No Diff
CCZ1	-1.305	0.068254	No Diff
LOC101109964	1.563	0.0684676	No Diff
PKD1	-0.9744	0.0687012	No Diff
STAM	-0.5261	0.0687813	No Diff
RBBP7	0.7968	0.0687833	No Diff
ALYREF	-0.6798	0.0688803	No Diff
GMIP	-0.9035	0.0689473	No Diff
RBMS3	0.5655	0.0690117	No Diff
RNF11	-1.807	0.0695067	No Diff
TOP2A	-0.6443	0.0696676	No Diff
PRDM15	0.6078	0.0697528	No Diff
ARHGAP5	0.4977	0.0698448	No Diff
TPP1	-1.218	0.0698888	No Diff
RRAD	1.1106	0.06998	No Diff
HIPK1	-1.358	0.0700147	No Diff
CLEC2D	0.7717	0.0705576	No Diff
DDB1	-0.5972	0.0705805	No Diff
ARHGDIA	-1.289	0.0709485	No Diff
NUP37	-1.573	0.0712226	No Diff
RESF1	-1.309	0.0712698	No Diff
FRMD4B	0.6837	0.0713145	No Diff
PARD6B	0.6105	0.0713532	No Diff
METRNL	1.8095	0.0713614	No Diff
SEPHS2	0.6459	0.0714054	No Diff
CUL3	0.7646	0.0714907	No Diff
ALS2	-1.288	0.0715638	No Diff
MRPL4	0.6489	0.0719708	No Diff
PLCD4	2.1953	0.0719888	No Diff
RSPRY1	-0.6989	0.0720299	No Diff
ZNF654	-0.6122	0.0721153	No Diff
COG2	-1.327	0.0722971	No Diff
LOC101119706	0.8043	0.0722994	No Diff
ACSL4	-1.68	0.0723495	No Diff
SDAD1	2.0235	0.0723831	No Diff
CCNG1	1.1799	0.0724027	No Diff
VSTM5	-1.113	0.0724273	No Diff
HSBP1	0.6245	0.0724666	No Diff
DNAJB2	-1.086	0.0724793	No Diff
ZBTB41	-1.363	0.0725401	No Diff
CCDC77	3.5674	0.0725752	No Diff
KIFAP3	-1.07	0.0729737	No Diff
IRAK4	0.9509	0.0730517	No Diff
B3GNT9	-1.322	0.0730887	No Diff
TXNIP	-0.9413	0.0730922	No Diff
CDK2AP2	-0.5425	0.0731884	No Diff
ATP5PB	-1.509	0.0734153	No Diff
PRPS1	0.6461	0.0735311	No Diff
CAMKK2	1.8911	0.073647	No Diff
SNX9	0.6427	0.0736936	No Diff
DPP8	1.4088	0.0737271	No Diff
LOC101110095	0.9358	0.0739011	No Diff
ELP2	1.2774	0.073903	No Diff
NABP1	-0.8199	0.0741277	No Diff
CENPT	-1.345	0.0743969	No Diff
JMJD6	-1.557	0.0744535	No Diff
EDRF1	0.7684	0.0746562	No Diff
CDK2AP2	1.32955	0.0746584	No Diff
ATP5PB	-1.32144	0.0746585	No Diff
PRPS1	-2.30519	0.0746697	No Diff
CAMKK2	-1.16835	0.074896	No Diff
SNX9	1.70686	0.0749409	No Diff
DPP8	0.69708	0.0749977	No Diff
LOC101110095	-2.12136	0.0750561	No Diff
ELP2	-2.11754	0.0751376	No Diff
NABP1	-0.581216	0.0752978	No Diff
CENPT	-1.21272	0.0753307	No Diff
JMJD6	-0.748274	0.0753396	No Diff
EDRF1	-1.45225	0.0753838	No Diff
KIF2C	1.08097	0.0753924	No Diff
SPOP	-0.657725	0.0756358	No Diff
TPD52	-0.921007	0.0758226	No Diff
SORT1	-4.08054	0.0760563	No Diff
TSKU	-4.08052	0.0760865	No Diff
LRRFIP2	-0.700332	0.0761124	No Diff
FZD1	0.620714	0.0762028	No Diff
BIN3	-1.14406	0.0762173	No Diff
SCYL1	-2.22621	0.0765484	No Diff
PUS7	-0.741307	0.0767535	No Diff
AGFG1	-0.985312	0.076829	No Diff
CD101	1.5001	0.0770566	No Diff
GTPBP2	-2.23164	0.0770966	No Diff
PDP2	1.97268	0.0773105	No Diff
TWF1	-0.580531	0.0776306	No Diff
GPX8	0.940033	0.0776545	No Diff
ARHGAP17	-0.680611	0.0777505	No Diff
UBE2J1	1.09425	0.077769	No Diff
NPEPL1	-1.05151	0.0779589	No Diff
NHS	4.22721	0.0780737	No Diff
MAMLD1	0.751481	0.0780738	No Diff
SLC36A4	0.646081	0.0782098	No Diff
ICAM1	1.43495	0.0782124	No Diff
UBA3	-2.16665	0.0783061	No Diff
ENTPD7	1.6945	0.0786567	No Diff
CSE1L	0.639977	0.0787222	No Diff
HMGN2	0.633482	0.0788394	No Diff
GPR153	1.07705	0.0789865	No Diff
EMC2	0.722472	0.0790357	No Diff
PLEKHG2	0.876804	0.0790539	No Diff
PSMC3	-1.05728	0.0793415	No Diff
UBLCP1	0.890558	0.0794779	No Diff
BORA	0.718915	0.0795093	No Diff
BCAT1	1.85801	0.0795212	No Diff
PHLDA3	0.854032	0.0795318	No Diff
ETV4	-1.14458	0.0796181	No Diff
USP45	-0.685638	0.0797924	No Diff
MORC2	-0.692214	0.0798409	No Diff
SP1	-1.27302	0.0798806	No Diff
COG6	0.75838	0.0800781	No Diff
CD47	-1.41754	0.0802568	No Diff
MEDAG	1.27405	0.0803555	No Diff
CPSF7	-1.00974	0.0804532	No Diff
MIS12	1.10935	0.0804726	No Diff
RBM33	0.593512	0.0804771	No Diff
EDNRB	0.705676	0.0805085	No Diff
CHPF	0.907093	0.0806668	No Diff
DAGLB	-0.665201	0.0809944	No Diff
CMTR1	-0.90633	0.0810476	No Diff
PHC3	-1.30749	0.0811074	No Diff
ZNF398	-1.12122	0.0812705	No Diff
LMNB1	3.56126	0.0813868	No Diff
YTHDF1	0.606029	0.081389	No Diff
TFPI2	2.64231	0.0814175	No Diff
SUGP2	0.662054	0.0814456	No Diff
EML1	0.623853	0.0814985	No Diff
UPF2	-1.52305	0.0815007	No Diff
PGAM1	2.26479	0.081514	No Diff
ATP11B	-4.15709	0.0816205	No Diff
CLCN2	2.4026	0.0817314	No Diff
MAPK1IP1L	-4.1571	0.0817798	No Diff
ZDHHC18	-0.782913	0.0818145	No Diff
SH3GL1	-1.19988	0.0819186	No Diff
TTBK2	1.04399	0.0824089	No Diff
ACSL5	-1.60306	0.0824755	No Diff
SMIM19	-0.665271	0.0826013	No Diff
KRIT1	-0.612804	0.0826043	No Diff
MYO5A	-0.685511	0.0827155	No Diff
RNF125	0.972769	0.0828194	No Diff
CC2D1B	-0.792451	0.0828911	No Diff
TP53INP1	0.631898	0.0829944	No Diff
ARPC3	0.660814	0.0830738	No Diff
SCN9A	-1.20024	0.0832087	No Diff
LHFPL2	-1.28382	0.0832414	No Diff
MAU2	-1.15433	0.0833235	No Diff
DDX51	-0.794565	0.0834383	No Diff
G6PD	-0.963466	0.0835556	No Diff
ZKSCAN8	-1.76057	0.0839066	No Diff
LGALS3	0.611228	0.0843222	No Diff
LOC101117673	0.804269	0.0844069	No Diff
TNFAIP3	-1.69826	0.0845026	No Diff
LIN7A	-2.10011	0.0846005	No Diff
SLC25A40	-0.803416	0.0846159	No Diff
PTGR3	-4.08252	0.0846595	No Diff
GID4	-4.0825	0.084702	No Diff
NHLRC2	-2.15106	0.0847306	No Diff
OTUD4	-1.05633	0.0847454	No Diff
FBLN1	0.666309	0.0847633	No Diff
LUC7L3	2.68769	0.0852049	No Diff
PSMB7	0.672051	0.0852574	No Diff
MRE11	2.24523	0.0852876	No Diff
LOC101111481	-0.809076	0.0853442	No Diff
MED19	1.06346	0.0855778	No Diff
DENR	-1.26678	0.0857141	No Diff
PTPRJ	-4.0284	0.0857229	No Diff
MAX	-1.50078	0.0857836	No Diff
FSCN1	0.636696	0.0858696	No Diff
DPP3	0.620947	0.0860493	No Diff
NUP43	-1.14203	0.0861111	No Diff
MPZL3	0.585701	0.0862999	No Diff
SLC4A7	1.35433	0.0864627	No Diff
SPDYA	-1.03629	0.0864832	No Diff
COPZ1	-1.16864	0.0865247	No Diff
ANKRD13C	0.563049	0.08661	No Diff
SF1	-0.692151	0.0867073	No Diff
ACADM	-2.64438	0.0867601	No Diff
PPP1R13B	-0.907533	0.0868516	No Diff
CXCL12	-1.01128	0.0870596	No Diff
MAP3K8	0.695508	0.0871939	No Diff
AKAP9	-0.574913	0.0872231	No Diff
TMEM17	2.70022	0.0873093	No Diff
CAMSAP1	1.42359	0.0874211	No Diff
STRBP	-0.778713	0.0875288	No Diff
ACACA	1.0079	0.0876716	No Diff
LOC105605752	-0.80522	0.0876853	No Diff
PSAP	0.769565	0.0876941	No Diff
UBR5	1.26609	0.0882765	No Diff
MKNK2	0.599526	0.088311	No Diff
VLDLR	-1.46112	0.088445	No Diff
MED31	-0.761899	0.0884463	No Diff
C15H11orf58	1.66918	0.0886203	No Diff
TAX1BP3	-0.923475	0.0886935	No Diff
PRKAR1A	0.614781	0.0887841	No Diff
CFAP298	-0.952585	0.0887857	No Diff
LOC101109640	1.16828	0.0892571	No Diff
LIFR	-0.681588	0.0892932	No Diff
SDC4	0.548264	0.0893762	No Diff
C20H6orf47	-1.64762	0.0894551	No Diff
MRPS18A	0.860595	0.0894754	No Diff
ISG20L2	-0.962123	0.0895664	No Diff
ANKRD22	1.7698	0.0896101	No Diff
CREBRF	1.07965	0.0896729	No Diff
LAG3	-1.0184	0.089702	No Diff
CPXM1	0.871752	0.0897797	No Diff
ATF3	-0.719237	0.0899155	No Diff
KLHL24	-1.38109	0.0899494	No Diff
LOC101110131	4.31655	0.0899593	No Diff
ENY2	-3.40942	0.0899774	No Diff
PHIP	-1.28709	0.0903359	No Diff
LRRC4C	-2.11054	0.0904145	No Diff
DENND6A	0.575726	0.0905142	No Diff
THAP1	-1.01934	0.0908066	No Diff
SMARCE1	-0.553477	0.0908558	No Diff
SHC3	-1.25182	0.0910839	No Diff
MDH2	0.875667	0.0912523	No Diff
MFN1	0.768431	0.0913362	No Diff
DCN	-1.24187	0.0913392	No Diff
NXF1	0.568971	0.0913489	No Diff
TMEM245	-2.5703	0.0913522	No Diff
LOC101121661	0.633715	0.0914255	No Diff
IRF1	3.33584	0.0915017	No Diff
ZCCHC8	0.599478	0.0915131	No Diff
WBP4	-1.67453	0.0915361	No Diff
PCIF1	-0.603374	0.0916695	No Diff
PNN	-0.982979	0.0917983	No Diff
GCA	0.630051	0.091921	No Diff
SPTY2D1	0.585721	0.0919736	No Diff
TMEM87B	1.56293	0.0920036	No Diff
SLC25A29	0.644803	0.0920412	No Diff
KHDC4	-0.742076	0.0920427	No Diff
SMARCA1	0.586077	0.0921118	No Diff
ATP6V1B2	-0.785754	0.0921535	No Diff
FOXJ2	-1.55862	0.0921697	No Diff
LOC101120607	2.01565	0.0921758	No Diff
SIK2	1.18626	0.0924321	No Diff
PPP4R2	0.537736	0.0924567	No Diff
ATF1	2.67174	0.0924619	No Diff
PCSK1	-0.591183	0.0926946	No Diff
RC3H1	-1.45582	0.0927059	No Diff
KANK2	-0.727942	0.0928705	No Diff
ALKBH5	-0.96315	0.0928922	No Diff
TYMS	-1.0084	0.0929472	No Diff
ACO2	-1.59543	0.0929755	No Diff
SUOX	1.49782	0.0931789	No Diff
CREBBP	-0.79782	0.093192	No Diff
PLGRKT	-0.563166	0.0932636	No Diff
CRY1	-2.09312	0.0935498	No Diff
MMUT	0.600312	0.0936482	No Diff
DLAT	0.652388	0.0937817	No Diff
PARP2	0.578898	0.0938083	No Diff
IPO4	0.795	0.0938727	No Diff
EIF4G3	-0.538449	0.093876	No Diff
PDLIM2	0.557464	0.0939295	No Diff
MVP	-0.94324	0.0940089	No Diff
ZFPL1	-1.00324	0.0940112	No Diff
NCL	-1.90226	0.0942106	No Diff
RPL13A	-1.53773	0.0942191	No Diff
C2CD5	-1.31005	0.0943532	No Diff
SPEF1	0.618842	0.0944297	No Diff
SLC25A12	4.29991	0.0946741	No Diff
CFAP44	0.727591	0.0946879	No Diff
DUSP10	0.582326	0.0957088	No Diff
SLC35E3	-0.619237	0.0957642	No Diff
PRPF38A	-1.13288	0.0958404	No Diff
CTSO	1.12211	0.0958485	No Diff
PPP1R15A	-0.51685	0.0960691	No Diff
ZBTB43	2.02949	0.0961129	No Diff
ENO3	-0.57383	0.0961386	No Diff
UROD	1.67525	0.0961503	No Diff
WDHD1	-1.63804	0.0963691	No Diff
DHX9	-0.77389	0.096492	No Diff
PMM2	0.812708	0.0965481	No Diff
NAA50	-1.08128	0.0965883	No Diff
PHGDH	-0.523708	0.0966228	No Diff
GRK2	0.80723	0.0966652	No Diff
RNF38	0.797189	0.0966668	No Diff
HIVEP2	-2.04589	0.0968042	No Diff
ANKHD1	-1.26006	0.0968771	No Diff
INPPL1	2.34801	0.0969422	No Diff
PTGIS	0.646027	0.0969959	No Diff
ENOX2	1.4046	0.0972111	No Diff
RRN3	-1.50211	0.0972877	No Diff
DUSP16	-0.651516	0.0975052	No Diff
SLC17A7	-0.670117	0.0977809	No Diff
KDM5C	-4.07517	0.0977816	No Diff
PARN	-0.801792	0.098015	No Diff
TPT1	0.621443	0.0980405	No Diff
SLC35F6	-0.579758	0.098049	No Diff
ZNF692	0.702494	0.098366	No Diff
LOC105605606	-1.93392	0.0985526	No Diff
KEF53_p04	-0.627404	0.0988494	No Diff
UTP14A	-1.06273	0.0988498	No Diff
CLUAP1	0.719516	0.09907	No Diff
TMEM181	-1.03073	0.0990954	No Diff
GREM1	-4.2588	0.0991586	No Diff
SPP1	0.735674	0.0991942	No Diff
HDAC3	1.43781	0.0993595	No Diff
DNMT3A	0.615811	0.0993727	No Diff
CEP76	0.719418	0.0995492	No Diff
ITGB1BP2	-2.49515	0.0996346	No Diff
IFT22	0.596387	0.0996658	No Diff
UHRF2	0.882022	0.0997179	No Diff
IWS1	-0.968992	0.0997605	No Diff
VAMP7	-2.66554	0.0997985	No Diff
TMPO	-0.738999	0.0998094	No Diff
EIF4E2	-0.75765	0.100002	No Diff
ADGRD1	1.66008	0.100142	No Diff
DCUN1D3	-0.528293	0.100208	No Diff
FST	0.678813	0.100369	No Diff
DNAJC22	1.28614	0.100389	No Diff
CENPH	-1.39775	0.100429	No Diff
ATXN7L3B	-1.29403	0.10053	No Diff
RPS24	-1.68943	0.100578	No Diff
TRMT6	-1.30564	0.100671	No Diff
SOAT1	0.661097	0.100683	No Diff
PCLAF	0.651146	0.100848	No Diff
CTPS2	0.56808	0.100887	No Diff
OPHN1	-1.98945	0.101089	No Diff
LOC101116121	-3.94425	0.101093	No Diff
SNX3	-1.00908	0.10114	No Diff
LOC101102642	1.67065	0.101209	No Diff
SBNO2	-0.906499	0.101544	No Diff
PDE4DIP	-0.624263	0.101545	No Diff
ZBTB16	4.42928	0.101755	No Diff
PALS1	4.42929	0.10177	No Diff
ELK3	-0.993655	0.101994	No Diff
MYSM1	-1.35787	0.102024	No Diff
EDC4	-2.17042	0.102143	No Diff
ZNF570	-0.816779	0.102205	No Diff
DDX31	0.558579	0.102248	No Diff
PNRC2	-0.547513	0.102501	No Diff
TSC22D2	-0.984814	0.102546	No Diff
HGF	1.83883	0.102931	No Diff
LOC114110979	0.628391	0.102955	No Diff
TBC1D1	-1.1378	0.102957	No Diff
RICTOR	0.600348	0.103011	No Diff
ZFAND3	-3.91145	0.103237	No Diff
FCGRT	1.50509	0.103276	No Diff
USPL1	-2.21179	0.10331	No Diff
ZBTB21	-3.91576	0.103428	No Diff
HOMER2	-3.91575	0.10344	No Diff
FBXO30	0.640666	0.103446	No Diff
E2F8	2.92745	0.103498	No Diff
AMFR	-0.582615	0.104153	No Diff
SMIM8	-0.604156	0.10417	No Diff
PITHD1	0.789259	0.104238	No Diff
PLEKHA8	-1.19841	0.104279	No Diff
MICAL1	-1.16034	0.104416	No Diff
MARS1	-1.12838	0.104629	No Diff
TCF12	0.967533	0.104695	No Diff
PPA2	-0.545811	0.104863	No Diff
C24H7orf50	-2.04161	0.105075	No Diff
PRPSAP1	-0.806579	0.10529	No Diff
PGGHG	1.37037	0.105818	No Diff
DGKA	-0.565419	0.10634	No Diff
MYLK3	1.61542	0.106368	No Diff
WDCP	-3.94031	0.106425	No Diff
CCT4	0.675678	0.106479	No Diff
CHMP1B	0.912359	0.106606	No Diff
GOLGA5	-0.675746	0.106608	No Diff
TUBB6	0.789961	0.106697	No Diff
NFIC	-3.70832	0.106954	No Diff
MAP3K4	-0.594764	0.10696	No Diff
ERI1	-2.71867	0.106994	No Diff
CCDC14	1.18733	0.107387	No Diff
EXOC7	-0.576891	0.107527	No Diff
YWHAG	-3.71328	0.107595	No Diff
ZFP3	0.824461	0.107818	No Diff
LOC105610127	1.04587	0.108036	No Diff
LOC101106919	1.29972	0.108041	No Diff
CBLL1	-1.76089	0.108296	No Diff
TUBG1	-2.08681	0.108498	No Diff
HAUS2	-0.673567	0.108576	No Diff
ATF4	-0.871889	0.108763	No Diff
ELAVL1	3.74546	0.108848	No Diff
SMC6	0.660861	0.109037	No Diff
CAPN2	-1.08965	0.109499	No Diff
EMD	-0.671758	0.109587	No Diff
SSBP2	-0.780063	0.109594	No Diff
UAP1L1	-1.4685	0.1096	No Diff
CIP2A	-1.58237	0.109741	No Diff
SMCR8	2.72401	0.10977	No Diff
CDC25C	-1.84575	0.109946	No Diff
NLRP3	-1.43554	0.11006	No Diff
FUT10	0.534128	0.110091	No Diff
TLR4	0.633742	0.110142	No Diff
CYP1A1	-0.732183	0.110222	No Diff
KIF2A	0.940632	0.110492	No Diff
ZW10	0.777856	0.110691	No Diff
MCL1	0.602208	0.110698	No Diff
WDR5B	1.69301	0.110709	No Diff
CALHM2	-0.634993	0.110847	No Diff
SLC25A24	-2.45775	0.110856	No Diff
GLUL	1.03374	0.111086	No Diff
HOXA9	0.545349	0.111353	No Diff
PSMD13	-0.649926	0.111764	No Diff
SUPT20H	1.34599	0.11183	No Diff
DYNC1LI2	0.623198	0.11188	No Diff
PTPRF	-1.00555	0.111956	No Diff
POLI	1.91068	0.112277	No Diff
APC2	-1.16746	0.112322	No Diff
YTHDF3	-2.30795	0.112325	No Diff
SPATA24	0.70318	0.112362	No Diff
ZNF283	-0.915771	0.112407	No Diff
SCFD1	-0.604702	0.11258	No Diff
MON2	-1.29862	0.112793	No Diff
ATAD1	0.518378	0.112922	No Diff
CHURC1	-1.06923	0.112991	No Diff
CASK	0.564654	0.113394	No Diff
CEP78	0.593011	0.113426	No Diff
SDR42E1	-3.90507	0.11345	No Diff
PCDH18	-0.601598	0.11351	No Diff
GCNA	-1.23386	0.113522	No Diff
VSTM4	-1.22521	0.113558	No Diff
RNF168	-1.05944	0.113561	No Diff
RRAGC	0.633351	0.113606	No Diff
LOC101122710	-0.7593	0.113707	No Diff
KPNA1	-1.1056	0.113874	No Diff
ALDH9A1	-0.944812	0.113912	No Diff
PIGC	1.81808	0.11406	No Diff
SDS	2.28821	0.114107	No Diff
PCMTD1	0.794492	0.114158	No Diff
NRP1	-0.556666	0.114215	No Diff
ZFP1	-2.57209	0.114403	No Diff
TBC1D7	1.07672	0.114411	No Diff
GSPT1	1.08993	0.114428	No Diff
RRP8	0.521749	0.114854	No Diff
DYNC1LI1	0.544197	0.114868	No Diff
APH1B	-0.626014	0.115101	No Diff
CXCR2	0.548624	0.115188	No Diff
TRMT1L	1.35273	0.115314	No Diff
MESD	0.580455	0.115453	No Diff
ATPSCKMT	-0.634658	0.115661	No Diff
WASL	-1.03864	0.115665	No Diff
ODF2	-2.08116	0.115715	No Diff
ACTR1A	-0.622725	0.11616	No Diff
USF3	0.589781	0.116196	No Diff
PIK3CD	-1.71878	0.116265	No Diff
SUFU	-0.648037	0.116352	No Diff
RSRC1	-2.25491	0.116555	No Diff
GPN1	0.895744	0.116602	No Diff
WAPL	0.563757	0.116613	No Diff
CCNE2	-2.16683	0.116944	No Diff
UBXN7	0.577406	0.1171	No Diff
ABCD3	-0.837332	0.117341	No Diff
SPHK1	-0.528738	0.117364	No Diff
ST6GALNAC4	0.927472	0.117432	No Diff
PCNA	-0.865848	0.117523	No Diff
NTN4	-1.10323	0.117544	No Diff
LOC105611838	-1.89434	0.117555	No Diff
TCOF1	-0.510585	0.117559	No Diff
LOC101121718	-0.670995	0.117694	No Diff
UBTF	0.707088	0.117708	No Diff
MAZ	-1.00353	0.117806	No Diff
DIPK2A	0.679851	0.117851	No Diff
ESYT1	-0.64306	0.117981	No Diff
XBP1	0.629263	0.117985	No Diff
ERBIN	4.11555	0.11807	No Diff
CRELD2	4.11553	0.118178	No Diff
LOC105602020	0.919486	0.118211	No Diff
SMIM17	3.96326	0.118215	No Diff
CFAP418	-1.85017	0.118251	No Diff
RPLP0	0.683436	0.118358	No Diff
ZC3H11A	-0.532791	0.118761	No Diff
KDM1B	-3.87532	0.118767	No Diff
EIF4EBP1	-3.8753	0.1189	No Diff
IFT57	-3.87528	0.119202	No Diff
DNAJB1	-2.09659	0.119366	No Diff
TLE7	-0.64922	0.119424	No Diff
LOC101113531	1.40887	0.1196	No Diff
PLAGL2	0.878192	0.119767	No Diff
SLTM	0.504549	0.119821	No Diff
USP54	3.9976	0.119867	No Diff
ILF2	-0.627052	0.120193	No Diff
ARK2N	-3.72202	0.120329	No Diff
RXFP4	-3.72202	0.120413	No Diff
UPF1	-0.505961	0.120582	No Diff
DDX41	-0.859538	0.120585	No Diff
MPHOSPH9	0.562734	0.12061	No Diff
ZZZ3	-1.04996	0.120622	No Diff
RRP1B	-0.829973	0.120743	No Diff
SLC25A1	-1.23091	0.121298	No Diff
VEZF1	-1.2302	0.121464	No Diff
EYA3	1.77946	0.121486	No Diff
RNF135	-0.485137	0.121563	No Diff
COMMD6	0.501589	0.12168	No Diff
TMEM170A	0.882466	0.121814	No Diff
TNPO3	-1.01885	0.121826	No Diff
TMEM158	-0.628527	0.121833	No Diff
HMGXB4	-0.696228	0.121846	No Diff
OSBP	4.04958	0.1221	No Diff
PRDM2	-3.86865	0.122415	No Diff
HSD17B4	0.620464	0.122467	No Diff
PROM1	-1.28478	0.122514	No Diff
TAPT1	0.5536	0.122748	No Diff
CORO1B	0.753825	0.122839	No Diff
ASAP1	-0.799981	0.122969	No Diff
PPP1R15B	0.515281	0.122982	No Diff
SYT11	0.633268	0.123226	No Diff
TRMT10B	-3.87839	0.123468	No Diff
NLN	-3.87838	0.123486	No Diff
ELOVL4	-0.87799	0.12359	No Diff
RNASEH2A	-0.918259	0.12371	No Diff
EIF3I	1.80708	0.123741	No Diff
RPRD1B	0.628163	0.123753	No Diff
HAX1	0.874915	0.123841	No Diff
CMTM3	1.40539	0.123869	No Diff
ASH1L	-3.7492	0.123948	No Diff
XPNPEP1	1.42445	0.123961	No Diff
TENT4A	0.926837	0.123969	No Diff
MOV10	-1.11271	0.124081	No Diff
STXBP2	0.526861	0.124327	No Diff
CBL	-0.607877	0.124472	No Diff
BRD4	1.06005	0.124546	No Diff
TMBIM1	-1.62755	0.124639	No Diff
CSPG4	-0.994282	0.124849	No Diff
LOC101115820	0.655939	0.125003	No Diff
ACADVL	1.62049	0.125004	No Diff
MTMR10	-1.04941	0.125064	No Diff
MGAT2	-0.922012	0.12517	No Diff
DENND4A	-0.527535	0.125333	No Diff
FEM1B	0.517856	0.125339	No Diff
PGRMC2	-0.728894	0.125544	No Diff
WASHC5	0.713448	0.125736	No Diff
CASS4	-0.612581	0.125743	No Diff
CDK17	0.539984	0.125813	No Diff
PEX6	-1.90503	0.126	No Diff
RNFT2	-0.797309	0.126483	No Diff
UBA5	-0.613658	0.126599	No Diff
GANAB	-1.13812	0.126724	No Diff
FNDC3B	-0.576544	0.126737	No Diff
TXLNA	0.544448	0.12675	No Diff
RTL8C	0.5575	0.126756	No Diff
CBX5	0.550451	0.126771	No Diff
ERCC3	0.502474	0.126774	No Diff
AIFM1	-1.94537	0.126947	No Diff
TRAPPC10	-0.651434	0.126956	No Diff
PRDX1	-0.632925	0.127084	No Diff
PSMA4	3.76259	0.127215	No Diff
LOC101108416	3.76261	0.127284	No Diff
G3BP1	-0.746615	0.127312	No Diff
P3H2	-0.547095	0.127549	No Diff
GSN	-2.75667	0.127551	No Diff
NBAS	0.624557	0.127667	No Diff
SERINC4	-4.08026	0.127827	No Diff
ZBTB14	0.512266	0.127859	No Diff
RIN1	1.06795	0.128315	No Diff
BMT2	-1.75109	0.128358	No Diff
LOC101122457	-0.49868	0.12842	No Diff
PSMA5	0.486657	0.128671	No Diff
STRADA	-1.8702	0.128684	No Diff
CRYGS	-2.013	0.128871	No Diff
RAD1	0.503115	0.129206	No Diff
GNG11	-0.711946	0.129267	No Diff
SYNCRIP	0.660472	0.129401	No Diff
NEDD9	-0.503092	0.129404	No Diff
DDX5	-0.92159	0.129438	No Diff
RAD51C	-0.985027	0.129508	No Diff
RSF1	0.539041	0.129626	No Diff
GDPD1	-1.04101	0.129753	No Diff
CISD2	-2.5048	0.129802	No Diff
RPA3	-0.794611	0.12995	No Diff
TARS2	-0.779877	0.130258	No Diff
SND1	-1.89703	0.130294	No Diff
RPL37A	4.16853	0.13036	No Diff
INTS2	4.16854	0.13037	No Diff
CIAO1	-0.945113	0.130538	No Diff
ZFP36L2	1.10148	0.13064	No Diff
ZGRF1	0.600569	0.130685	No Diff
LOC105613289	-2.43235	0.130772	No Diff
ABCA5	0.542821	0.131016	No Diff
NCEH1	0.929403	0.131039	No Diff
TFCP2	-0.738536	0.131125	No Diff
RABL3	-0.579743	0.131278	No Diff
CNOT6L	0.547836	0.131548	No Diff
NQO2	-0.514531	0.13168	No Diff
DSTYK	1.26858	0.13177	No Diff
DNM2	-2.36784	0.131782	No Diff
RAB8B	-1.03596	0.132181	No Diff
SCD	-0.676012	0.13226	No Diff
FOXN3	-1.1106	0.132352	No Diff
RIMKLB	-0.570008	0.132451	No Diff
ECHS1	-0.906828	0.132743	No Diff
NFKB2	0.717956	0.132745	No Diff
ATF2	-1.89547	0.132764	No Diff
AMOT	3.77372	0.133024	No Diff
CRELD1	-0.691891	0.133073	No Diff
EAF2	-0.827316	0.133145	No Diff
TCEAL8	-0.652316	0.133162	No Diff
TRPC4AP	-0.986956	0.133166	No Diff
POGZ	-0.556659	0.133188	No Diff
NUDT3	-0.859796	0.13325	No Diff
NUCB1	-1.92151	0.133274	No Diff
MIOS	-0.55596	0.133331	No Diff
RTN3	0.762205	0.133559	No Diff
SKAP2	-0.647088	0.133855	No Diff
LOC105601916	-0.595123	0.134087	No Diff
LOC101113538	0.526512	0.134089	No Diff
LIN7C	0.534688	0.134157	No Diff
ALPK1	-3.92183	0.134246	No Diff
SPATS2L	0.840014	0.134299	No Diff
KLF7	2.18413	0.134413	No Diff
RPS14	-1.28825	0.134806	No Diff
SNX7	4.01626	0.134882	No Diff
DDX20	-1.21032	0.134923	No Diff
FAF2	2.13257	0.135019	No Diff
DROSHA	0.534079	0.135059	No Diff
ANKRD46	-0.551085	0.135171	No Diff
ZNF26	-0.528486	0.135378	No Diff
OSBPL1A	-0.770365	0.135548	No Diff
OTUB1	0.660105	0.135602	No Diff
MTOR	0.972833	0.135695	No Diff
C23H18orf21	-1.19262	0.135836	No Diff
NOVA1	-1.08725	0.135866	No Diff
TMEM150A	-1.42425	0.135912	No Diff
SNRPA1	-0.844017	0.135944	No Diff
PTEN	0.793523	0.135983	No Diff
NLRX1	-0.799818	0.135991	No Diff
SEPTIN9	-0.56415	0.136067	No Diff
BIVM	-1.7089	0.136074	No Diff
RYK	-0.622747	0.136088	No Diff
PM20D2	-1.09671	0.136161	No Diff
MAN1A1	-0.798159	0.136263	No Diff
MKKS	1.42234	0.136294	No Diff
SFT2D2	-1.20205	0.136295	No Diff
ZNF792	-0.521101	0.136333	No Diff
INTS8	-1.01832	0.136334	No Diff
SETD1B	0.565203	0.136374	No Diff
AREL1	-0.545884	0.136478	No Diff
CTDSP1	0.51929	0.136555	No Diff
MAST4	-0.529706	0.136586	No Diff
RNF44	1.75071	0.13659	No Diff
MNS1	-3.85734	0.1366	No Diff
LYPLA1	1.70649	0.136745	No Diff
LOC105601979	-1.694	0.136932	No Diff
DDX6	-2.15957	0.136967	No Diff
SLC35A5	-0.823678	0.137003	No Diff
HSF2	1.12753	0.137099	No Diff
ACP6	0.555335	0.137114	No Diff
WDR19	0.58029	0.137141	No Diff
PLEKHA3	1.15061	0.137415	No Diff
LOC101120590	-1.4787	0.137652	No Diff
PIK3R3	-0.753631	0.137712	No Diff
RUBCN	-0.517817	0.137827	No Diff
KLHL7	0.725339	0.138009	No Diff
ARMC8	-1.00959	0.138019	No Diff
CTSZ	0.999978	0.138122	No Diff
LOC114112144	1.30978	0.138241	No Diff
FXR2	-2.97024	0.138276	No Diff
ANKLE2	0.613112	0.138395	No Diff
DNAJC3	-0.488587	0.138402	No Diff
LOC101104372	1.19365	0.138615	No Diff
POLR1D	-0.528337	0.138668	No Diff
CD58	-2.39898	0.138683	No Diff
SLC15A4	0.567154	0.138721	No Diff
TSC1	-2.32858	0.138735	No Diff
FBL	-0.603388	0.138972	No Diff
GRAMD1C	-0.789934	0.139273	No Diff
MBTPS1	0.497655	0.139275	No Diff
SFXN2	-0.717641	0.139456	No Diff
OAZ2	-1.28161	0.139635	No Diff
ATXN2L	0.621189	0.139637	No Diff
PARP12	-1.19648	0.139669	No Diff
KIAA0586	0.728777	0.139903	No Diff
DKC1	-0.817508	0.140238	No Diff
GYS1	-1.00695	0.140528	No Diff
CSNK2A2	-1.7301	0.140533	No Diff
TCIRG1	-2.04005	0.140567	No Diff
MCM10	-0.815607	0.140644	No Diff
APAF1	-0.848776	0.140991	No Diff
ID2	0.538048	0.141179	No Diff
CBX3	-0.49579	0.141516	No Diff
WWC3	-2.07041	0.141521	No Diff
SLC39A11	0.533567	0.141553	No Diff
KEF53_p01	0.539794	0.142033	No Diff
MAD2L1	0.6968	0.142092	No Diff
OLFML3	0.680475	0.142125	No Diff
CHSY3	1.36347	0.142166	No Diff
ATG2A	2.53351	0.142166	No Diff
EXTL2	1.36414	0.142184	No Diff
TRIM23	-1.32337	0.142219	No Diff
WDR41	2.52677	0.142241	No Diff
POLR2B	-1.12311	0.142287	No Diff
PKNOX1	-0.902055	0.142344	No Diff
COPS2	0.520586	0.142618	No Diff
QTRT2	-0.776742	0.142746	No Diff
TMEM106A	0.89177	0.142767	No Diff
SLC39A6	1.07298	0.142848	No Diff
LOC101120733	0.498593	0.143076	No Diff
ZNF451	2.52698	0.143086	No Diff
RBPMS	0.503606	0.14313	No Diff
LOC101104287	-1.00511	0.143147	No Diff
CCNT1	-1.34284	0.14316	No Diff
ATP11C	-0.887019	0.14322	No Diff
RPL9	-0.58362	0.143385	No Diff
BRAP	-0.668051	0.143408	No Diff
ALDH16A1	-0.550024	0.143473	No Diff
ZNF75D	-1.65872	0.143478	No Diff
BRD1	-0.546832	0.143704	No Diff
MTA2	-1.15412	0.143801	No Diff
SFXN3	0.607988	0.143845	No Diff
PXMP4	-0.562485	0.143995	No Diff
SH3RF2	-0.53669	0.144055	No Diff
CNN2	-2.36205	0.14436	No Diff
PIP5K1C	-0.760817	0.144466	No Diff
NAT16	2.26273	0.144724	No Diff
BRD3OS	-0.49243	0.144879	No Diff
MAPKAPK3	0.843314	0.144991	No Diff
CCDC93	1.26522	0.145022	No Diff
CPTP	-2.3377	0.14504	No Diff
TBL2	-2.43152	0.145098	No Diff
TMEM65	-0.760846	0.145329	No Diff
CTR9	0.642463	0.145444	No Diff
SRSF4	0.810256	0.145466	No Diff
IDE	0.610291	0.145579	No Diff
ZXDC	-1.09625	0.145591	No Diff
PALM2AKAP2	0.653985	0.145629	No Diff
AKIRIN1	-1.30241	0.145685	No Diff
LFNG	-0.573377	0.14577	No Diff
AP2B1	-0.881066	0.145841	No Diff
PIGM	0.503724	0.145923	No Diff
TGS1	-2.28264	0.14601	No Diff
EVC	0.555174	0.146175	No Diff
PIM2	-0.485416	0.146185	No Diff
SAP30L	-0.517886	0.146286	No Diff
IPO8	0.925596	0.146323	No Diff
FKBP3	1.09057	0.146432	No Diff
ZFAT	-1.68153	0.146508	No Diff
ARHGAP28	1.03668	0.146728	No Diff
CCDC162P	0.915786	0.146806	No Diff
AKAP8L	0.686667	0.146858	No Diff
SH3GLB1	-1.08387	0.146867	No Diff
INTS7	1.44134	0.146893	No Diff
INPP4B	-1.1894	0.147025	No Diff
ZKSCAN1	0.542164	0.14708	No Diff
SOCS5	0.514119	0.147155	No Diff
NEU3	1.1497	0.147318	No Diff
UBN1	-0.794711	0.147413	No Diff
PCYOX1L	-0.508522	0.147724	No Diff
RUVBL1	-1.10331	0.147751	No Diff
HTR1B	-0.812373	0.147774	No Diff
TTC17	-1.8986	0.14798	No Diff
RASSF8	-2.25224	0.148105	No Diff
RSL24D1	-0.49533	0.148115	No Diff
FHIP2A	0.596841	0.148159	No Diff
INTS11	0.506191	0.14831	No Diff
ICE1	-1.7474	0.148522	No Diff
PTPDC1	1.50807	0.148704	No Diff
SLC30A9	0.47722	0.148815	No Diff
CST3	-0.678432	0.148867	No Diff
PLRG1	0.98339	0.148872	No Diff
SAAL1	-0.843973	0.149046	No Diff
TBC1D5	-0.646262	0.149078	No Diff
KCTD15	-0.551677	0.149094	No Diff
PKD2	0.829778	0.14924	No Diff
LOC101102403	-0.472797	0.149292	No Diff
NETO2	-0.638824	0.149396	No Diff
TGIF1	0.76133	0.149474	No Diff
MSH6	-2.39118	0.150005	No Diff
TUG1	3.14262	0.150064	No Diff
GALNT7	0.50309	0.150318	No Diff
SEPTIN7	-1.06949	0.150362	No Diff
PIMREG	-0.941918	0.150428	No Diff
FGL2	-0.529227	0.150803	No Diff
PDCD7	-0.585829	0.150812	No Diff
PRUNE1	0.54249	0.151171	No Diff
RPL34	-1.07163	0.151419	No Diff
RIF1	-0.616533	0.151439	No Diff
LOC101109728	-1.0441	0.151489	No Diff
MARCKS	1.64414	0.151666	No Diff
LOC101114145	0.508264	0.151682	No Diff
TMEM184C	-0.850033	0.151729	No Diff
CCL25	-1.58014	0.151811	No Diff
DPY19L3	0.494563	0.151866	No Diff
LONP1	0.540543	0.152041	No Diff
RPS2	-1.02102	0.152201	No Diff
PPIP5K1	-1.39077	0.152244	No Diff
TIMM9	0.829959	0.152363	No Diff
REL	-0.949466	0.152545	No Diff
DNAJB9	0.552856	0.152586	No Diff
USP28	-1.55846	0.152659	No Diff
SOX4	1.85742	0.152728	No Diff
FKTN	0.490624	0.152799	No Diff
RAB2A	0.55864	0.152848	No Diff
RBM27	-1.58646	0.152872	No Diff
RPS27	1.09414	0.153049	No Diff
MRPL9	-0.495166	0.153111	No Diff
AVEN	-0.846182	0.153181	No Diff
MORC4	-0.727483	0.153195	No Diff
MAP3K20	-0.716126	0.153287	No Diff
STC1	1.23705	0.153317	No Diff
ISY1	0.506614	0.153766	No Diff
UNG	0.866376	0.153778	No Diff
SIGLEC10	0.551239	0.154232	No Diff
FOCAD	0.820415	0.154373	No Diff
RWDD2A	-0.877823	0.154606	No Diff
POMT2	-1.47956	0.154623	No Diff
RAB14	-2.31421	0.154647	No Diff
CMAS	1.56159	0.154662	No Diff
WDR48	-1.18556	0.154682	No Diff
ZNF263	0.797066	0.154768	No Diff
HEMK1	-0.687657	0.154821	No Diff
TUBGCP3	-0.488317	0.155231	No Diff
RPL4	0.53879	0.155302	No Diff
CABP5	-0.945191	0.15538	No Diff
SH3RF1	-1.3128	0.155438	No Diff
LOC101117184	-0.458971	0.155902	No Diff
TRIP13	0.492087	0.156017	No Diff
ZFC3H1	-0.842502	0.156248	No Diff
GGA3	0.644031	0.156257	No Diff
MYO9B	-0.871839	0.156262	No Diff
ERLIN2	-0.792163	0.156512	No Diff
RNF2	-0.488337	0.156523	No Diff
RMND5B	-1.16896	0.156535	No Diff
ZNF664	-1.66664	0.156547	No Diff
CTBP2	0.622267	0.156558	No Diff
ST3GAL5	-1.10292	0.156665	No Diff
AGO2	-0.554564	0.15679	No Diff
DYNC2I2	1.01682	0.156801	No Diff
METTL3	0.564495	0.156971	No Diff
PDLIM5	0.645265	0.157154	No Diff
ECHDC3	-0.836751	0.157198	No Diff
SLC66A1	1.32363	0.157234	No Diff
HM13	0.495863	0.157264	No Diff
RPS5	1.58442	0.157311	No Diff
SEMA7A	0.526676	0.157401	No Diff
MBD6	0.608253	0.157522	No Diff
ASPH	-0.533922	0.15754	No Diff
CDC45	0.479348	0.157566	No Diff
DTWD2	-1.83815	0.157717	No Diff
HAUS6	0.787529	0.157723	No Diff
RFTN2	1.00551	0.157769	No Diff
ATP2A2	1.06203	0.157853	No Diff
LOC101117099	1.41375	0.15788	No Diff
PATZ1	-1.22576	0.157907	No Diff
TLR6	-0.446675	0.157932	No Diff
UBA1	0.60533	0.15829	No Diff
RBL2	0.497239	0.158335	No Diff
KRCC1	-0.733091	0.158378	No Diff
RPL13	-0.515412	0.158722	No Diff
NEXN	-1.45804	0.159138	No Diff
NECAP1	-1.08908	0.159316	No Diff
URM1	0.538745	0.159323	No Diff
SECISBP2	-0.615587	0.159342	No Diff
PDS5B	0.503813	0.159429	No Diff
BAP1	-0.609721	0.159458	No Diff
TRAF2	-0.674102	0.159775	No Diff
TTLL5	-2.229	0.159796	No Diff
RBM26	-0.839219	0.159957	No Diff
PLA2G4A	-2.22901	0.160388	No Diff
ZNF236	0.488249	0.160517	No Diff
PLCB3	0.514922	0.160689	No Diff
LOC101107908	2.14361	0.160879	No Diff
P4HB	-0.848534	0.161346	No Diff
SHTN1	-1.00341	0.161358	No Diff
RGS7BP	-0.755495	0.16151	No Diff
XIAP	0.608028	0.161533	No Diff
PRRG2	0.546377	0.161553	No Diff
C1S	0.488085	0.161644	No Diff
MICU3	-0.862362	0.161663	No Diff
ACTR3	-0.645641	0.16171	No Diff
THBS2	3.88046	0.161888	No Diff
SSH2	3.88043	0.161972	No Diff
FAM83H	-0.935706	0.161975	No Diff
AHDC1	0.449539	0.162078	No Diff
NUDT15	0.782373	0.162134	No Diff
CUL7	0.557883	0.162253	No Diff
NUP50	-0.458096	0.162357	No Diff
PLS1	-1.18829	0.162414	No Diff
GALT	0.488856	0.162658	No Diff
ETS2	0.493815	0.162776	No Diff
TRAK2	-0.530671	0.162905	No Diff
PTBP2	-0.584029	0.162957	No Diff
KANSL3	-0.564056	0.163095	No Diff
PFN1	-1.3091	0.163258	No Diff
CD55	-0.476542	0.163284	No Diff
MAPK6	-0.728395	0.163437	No Diff
LANCL2	-0.503367	0.163514	No Diff
CALM2	1.2584	0.163746	No Diff
TOM1L2	-1.01998	0.164065	No Diff
LOC101119987	-0.904105	0.164507	No Diff
LPP	-0.625236	0.164529	No Diff
C23H18orf54	1.47681	0.164626	No Diff
AKR1A1	0.528392	0.164767	No Diff
UBXN2B	-0.445716	0.164918	No Diff
PAIP2B	0.739803	0.16514	No Diff
LAP3	1.15861	0.165284	No Diff
LYPLA2	0.495193	0.165314	No Diff
ZNF507	1.02166	0.165485	No Diff
UBR3	0.479259	0.165516	No Diff
HEATR5A	0.796343	0.165581	No Diff
EIF3J	0.51183	0.165613	No Diff
ULK2	-2.48361	0.1659	No Diff
B4GALT7	0.934471	0.165951	No Diff
STAU1	1.14969	0.166024	No Diff
MCUB	-0.758965	0.166089	No Diff
LOC114111549	1.8766	0.166221	No Diff
ARL16	0.473006	0.166289	No Diff
KLHL11	1.7683	0.166303	No Diff
VASN	-0.786093	0.166373	No Diff
ADI1	-0.480779	0.166402	No Diff
ARRDC4	0.583375	0.166436	No Diff
PRSS23	-0.891975	0.166534	No Diff
NSUN2	-0.917368	0.166576	No Diff
SMARCAD1	-0.835347	0.166706	No Diff
FAM210A	0.503902	0.166936	No Diff
DYSF	-0.904054	0.167126	No Diff
TK1	-1.12221	0.167147	No Diff
KEF53_p07	-0.597495	0.167187	No Diff
ENO4	0.484885	0.167244	No Diff
TWNK	0.458698	0.167347	No Diff
AMHR2	-0.48834	0.167366	No Diff
ZNF696	0.611016	0.167596	No Diff
VPS35	-1.32026	0.167628	No Diff
RBM17	-1.03145	0.167686	No Diff
FBXO9	0.909151	0.167765	No Diff
PID1	-0.793502	0.167837	No Diff
BZW1	-2.31864	0.167901	No Diff
NDC80	0.814618	0.167975	No Diff
LETMD1	0.590705	0.168016	No Diff
ZBTB37	0.706147	0.168022	No Diff
MAEA	-0.959353	0.168136	No Diff
NEK1	-1.94581	0.168256	No Diff
GTF2F2	0.473406	0.168571	No Diff
PARP9	-0.53757	0.168615	No Diff
LOC114117249	0.517352	0.168798	No Diff
PSMB3	0.46894	0.169114	No Diff
JAKMIP3	0.907754	0.169154	No Diff
PAG1	0.453814	0.169227	No Diff
PJA2	0.483889	0.169267	No Diff
ZC3H12C	1.30602	0.169584	No Diff
ARID3A	0.45126	0.169659	No Diff
AGO3	0.479277	0.16995	No Diff
DDX1	-2.25551	0.169961	No Diff
CAPN1	-1.01252	0.170051	No Diff
KLHL29	0.56182	0.170177	No Diff
PNPT1	1.32885	0.170179	No Diff
RHOBTB2	-0.621442	0.170328	No Diff
PNLDC1	0.683995	0.17035	No Diff
PIGN	-0.903595	0.170697	No Diff
HDAC1	-0.480323	0.170785	No Diff
CSRP2	0.5032	0.170862	No Diff
INTS4	0.742006	0.171183	No Diff
SIKE1	1.87588	0.171242	No Diff
GSDMD	0.575366	0.171271	No Diff
PFDN1	0.482273	0.171363	No Diff
CPNE8	0.467157	0.171407	No Diff
RARS2	1.96058	0.171495	No Diff
LOC101122347	2.68113	0.171514	No Diff
ITGA1	0.484852	0.171548	No Diff
SAP18	1.53833	0.171635	No Diff
KIF3A	-0.918647	0.171654	No Diff
SPC25	3.852	0.171768	No Diff
IRS2	-0.883342	0.171781	No Diff
LOC121817718	-0.483769	0.171953	No Diff
TCF25	-3.87614	0.17202	No Diff
HEBP2	-2.32076	0.172074	No Diff
COPS6	0.487214	0.172153	No Diff
TMBIM4	-0.759313	0.172201	No Diff
GNAQ	-0.594915	0.172281	No Diff
TMEM47	0.519606	0.172781	No Diff
CDC42SE2	-0.640395	0.17282	No Diff
DNAJC2	0.576673	0.17291	No Diff
API5	0.476606	0.173191	No Diff
GCLM	0.919816	0.173216	No Diff
CNOT7	0.72744	0.173275	No Diff
DHCR7	-0.495908	0.173528	No Diff
DCP2	0.542473	0.173578	No Diff
VAMP3	-1.32381	0.173607	No Diff
FKBP5	-1.00029	0.173873	No Diff
NAB1	0.477924	0.173903	No Diff
GPD1	-0.489263	0.173916	No Diff
APEX1	0.595336	0.174085	No Diff
LOC114113001	-0.695889	0.174155	No Diff
LOC101110741	-0.781591	0.174216	No Diff
EIF4B	2.5331	0.174356	No Diff
L3MBTL3	-1.54555	0.174484	No Diff
LOC101121216	0.474576	0.174555	No Diff
PPP2R3A	-1.95226	0.174707	No Diff
GMEB1	-1.86738	0.174866	No Diff
RPL14	-2.43548	0.174989	No Diff
LOC101111046	-0.829673	0.175022	No Diff
CAB39	-1.08222	0.175349	No Diff
INHBA	-0.856027	0.175412	No Diff
TIPIN	-0.660155	0.175457	No Diff
GART	-2.21073	0.175463	No Diff
PPA1	0.552185	0.175468	No Diff
MATR3	-0.909117	0.17552	No Diff
METTL13	-0.871936	0.175525	No Diff
ZBTB20	-0.698833	0.17565	No Diff
SLC6A2	1.49106	0.175732	No Diff
CEP20	0.821936	0.175789	No Diff
MAL2	0.469481	0.175817	No Diff
C1R	-1.02176	0.175892	No Diff
BABAM1	0.471256	0.175932	No Diff
EEIG2	1.97152	0.175962	No Diff
SEC63	-0.843814	0.176083	No Diff
TEAD4	1.58493	0.176138	No Diff
ZNF770	0.65438	0.176286	No Diff
SRSF6	-1.04185	0.176348	No Diff
TRMT10A	-3.87458	0.176361	No Diff
CLYBL	-2.59857	0.176488	No Diff
LOC105606903	-1.01896	0.176634	No Diff
RAP2C	2.97722	0.176866	No Diff
NEIL3	1.59648	0.177031	No Diff
AP3B1	0.477646	0.177617	No Diff
CAV1	0.776272	0.177673	No Diff
SRI	-1.18906	0.177817	No Diff
COG1	-0.895378	0.177964	No Diff
HECTD1	1.1655	0.178272	No Diff
BEX2	-1.20212	0.178382	No Diff
MYBPH	-0.830749	0.178385	No Diff
LIMK2	-0.463405	0.178427	No Diff
PITPNB	1.44658	0.178639	No Diff
MYO19	-0.468284	0.178848	No Diff
NAT8	0.957394	0.178888	No Diff
CPSF2	1.1656	0.178919	No Diff
LOC101118904	0.484697	0.178923	No Diff
RPL10	2.6574	0.178945	No Diff
FARP1	0.829901	0.179046	No Diff
BFAR	-0.93233	0.179782	No Diff
ADCK5	-1.16595	0.179788	No Diff
VEGFA	1.17101	0.18022	No Diff
ZCCHC9	-0.881601	0.180234	No Diff
LOC101107122	-1.33529	0.180264	No Diff
KDM2A	0.450588	0.180267	No Diff
BCORL1	-1.87748	0.180313	No Diff
RC3H2	-2.2369	0.180655	No Diff
RPS26	-0.444266	0.180708	No Diff
OGDH	0.63599	0.180863	No Diff
QARS1	0.510903	0.181082	No Diff
GPD1L	-0.560575	0.181181	No Diff
AGL	0.45123	0.181231	No Diff
LOC101117545	0.448938	0.181449	No Diff
TSPAN9	-0.550319	0.181627	No Diff
SKI	0.69468	0.181902	No Diff
RABGAP1L	1.29309	0.182098	No Diff
ELAC1	0.507529	0.182131	No Diff
CGAS	0.513972	0.182175	No Diff
C21H11orf68	0.695894	0.182405	No Diff
MTA1	-0.500974	0.182407	No Diff
VRK2	-0.712561	0.182661	No Diff
KEF53_p05	0.542765	0.18281	No Diff
ZBTB34	1.58849	0.182824	No Diff
NUDT21	-3.67683	0.182837	No Diff
MALT1	-3.67683	0.182928	No Diff
CBFB	-0.701637	0.183002	No Diff
ITGB3BP	-0.46383	0.183005	No Diff
METTL16	-0.512581	0.183055	No Diff
HOXC6	3.70231	0.183395	No Diff
ST7	-0.664832	0.18359	No Diff
NSFL1C	0.767602	0.18363	No Diff
ZNF292	0.636264	0.183645	No Diff
C21H11orf24	-0.772602	0.183684	No Diff
CBX6	-1.64223	0.183721	No Diff
WNT5A	1.14744	0.183761	No Diff
SFPQ	-0.573029	0.183773	No Diff
PPP2R1B	-0.662905	0.183822	No Diff
RNF213	-1.48439	0.183863	No Diff
TMED2	0.57917	0.183926	No Diff
NR2C1	0.464889	0.183989	No Diff
ATP5MC1	-0.435494	0.184029	No Diff
C21H11orf98	-1.53069	0.184046	No Diff
VPS50	0.627984	0.184059	No Diff
RPL12	1.38646	0.184102	No Diff
PINK1	-0.519523	0.1842	No Diff
SEH1L	-0.459282	0.1843	No Diff
HBEGF	0.674188	0.18435	No Diff
TOP2B	1.06531	0.18443	No Diff
RPS8	-2.22533	0.18456	No Diff
VPS26C	-0.867852	0.184599	No Diff
RFC5	-0.647205	0.184681	No Diff
ITGAV	0.607291	0.184704	No Diff
ZNF330	0.452161	0.184722	No Diff
PNMA2	0.461451	0.184957	No Diff
SLC16A1	-1.46535	0.185004	No Diff
BDKRB2	-1.51051	0.185216	No Diff
MTCL2	-3.38861	0.185704	No Diff
POU6F1	-0.865518	0.185871	No Diff
MTF2	-0.478688	0.186021	No Diff
GOLIM4	-3.39401	0.186249	No Diff
ENO1	1.39062	0.186298	No Diff
DUT	0.452111	0.186312	No Diff
KMT5C	1.59886	0.186328	No Diff
CGGBP1	-0.665582	0.186661	No Diff
SLC5A6	0.701967	0.186876	No Diff
DIAPH1	1.33093	0.186983	No Diff
NPM1	0.487734	0.187189	No Diff
SOCS3	0.441411	0.187288	No Diff
PROSER1	-0.911414	0.187426	No Diff
RARB	-2.33105	0.187438	No Diff
RPL18A	-0.760027	0.18749	No Diff
USP9X	-1.14887	0.187532	No Diff
DIS3L	-3.67122	0.1876	No Diff
SQOR	2.57827	0.187654	No Diff
IDI1	0.562338	0.187765	No Diff
DAG1	0.806674	0.188001	No Diff
LOC114114909	-1.15137	0.188113	No Diff
GINM1	-1.12803	0.188236	No Diff
TSNAX	-1.28688	0.188302	No Diff
RPS25	0.460295	0.188525	No Diff
TMEM199	-3.68114	0.188732	No Diff
AJUBA	-0.652933	0.188834	No Diff
YBX1	-0.667111	0.188847	No Diff
LOC106990101	-1.11139	0.188874	No Diff
NAE1	0.481525	0.188905	No Diff
LOC443128	0.463877	0.188912	No Diff
ZC3H12A	-3.42992	0.188915	No Diff
UBA2	0.5875	0.189146	No Diff
PSMD5	-0.586794	0.189206	No Diff
SYDE1	-0.825415	0.189211	No Diff
DCAF12	-1.21673	0.189295	No Diff
HARS1	-1.9115	0.189364	No Diff
FAM118A	0.709939	0.189425	No Diff
MCM3AP	1.4915	0.189454	No Diff
PSMB5	-0.672646	0.189575	No Diff
DENND3	-0.536435	0.189623	No Diff
SIRT2	-0.613783	0.189992	No Diff
FGFR1OP2	-0.418155	0.190009	No Diff
NDUFA9	0.488994	0.190052	No Diff
DNAJB14	-0.944439	0.190135	No Diff
NUF2	0.461738	0.190141	No Diff
CABCOCO1	-0.736545	0.190341	No Diff
HSD17B12	-0.795013	0.190385	No Diff
KLHL15	-0.858611	0.190396	No Diff
TMEM167A	0.566247	0.19043	No Diff
HNRNPK	0.454428	0.190491	No Diff
LOC105604630	0.478036	0.190588	No Diff
DNAJC30	0.460765	0.190632	No Diff
CYLD	-0.635777	0.190664	No Diff
C1H1orf52	-0.667704	0.190731	No Diff
ATP5F1B	-1.13453	0.190753	No Diff
NR2C2	1.67671	0.190794	No Diff
ATAD5	0.459803	0.190813	No Diff
ACAA2	-0.856721	0.191004	No Diff
VEZT	0.447651	0.19114	No Diff
[truncated: 15,330 more rows]
